# Supplementary material for: Extracellular Vesicles Derived from Osteogenic-Differentiated Human Bone Marrow-Derived Mesenchymal Cells Rescue Osteogenic Ability of Bone Marrow-Derived Mesenchymal Cells Impaired by Hypoxia
Source: Biomedicines. 2023 Oct 16;11(10):2804. doi: 10.3390/biomedicines11102804 (PMC10604262; doi:10.3390/biomedicines11102804)
Supplement: Supplementary file 1 [file biomedicines-11-02804-s001.zip]

Archive with 2 entries (2 files):
- biomedicines-2569582-supplementary.pdf
- Supplementary Table S1.xlsx
