# Supplementary material for: Extracellular Vesicles Derived from Osteogenic-Differentiated Human Bone Marrow-Derived Mesenchymal Cells Rescue Osteogenic Ability of Bone Marrow-Derived Mesenchymal Cells Impaired by Hypoxia
Source: Biomedicines. 2023 Oct 16;11(10):2804. doi: 10.3390/biomedicines11102804 (PMC10604262; doi:10.3390/biomedicines11102804)
Supplement: Supplementary file 1 [file biomedicines-11-02804-s001.zip › Supplementary Table S1.xlsx]

## Sheet: Sheet1
Accession	Description	Sum PEP Score	Coverage [%]	# PSMs	# Unique Peptides	# AAs	MW [kDa]	Gene name	Ratio: (E) / (N)	Ratio (log2): (E) / (N)	Gene name	Abundances (Normalized)1 hypo-osteo EVs	Abundances (Normalized)2 hypo-osteo EVs	Abundances (Normalized)3 hypo-osteo EVs	Abundances (Normalized)4 norm-osteo EVs	Abundances (Normalized)5 norm-osteo EVs	Abundances (Normalized)6 norm-osteo EVs
P06732	Creatine kinase M-type OS=Homo sapiens OX=9606 GN=CKM PE=1 SV=2	48.963	25	8	7	381	43.1	CKM	100	6.64	CKM	6.54645e+06	61396.4	0	0	0	0
P17661	Desmin OS=Homo sapiens OX=9606 GN=DES PE=1 SV=3	26.232	9	19	1	470	53.5	DES	100	6.64	DES	444057	163248	0	0	0	0
P10916	Myosin regulatory light chain 2, ventricular/cardiac muscle isoform OS=Homo sapiens OX=9606 GN=MYL2 PE=1 SV=3	23.155	27	5	5	166	18.8	MYL2	100	6.64	MYL2	3.82389e+06	199703	0	0	0	0
P05976	Myosin light chain 1/3, skeletal muscle isoform OS=Homo sapiens OX=9606 GN=MYL1 PE=1 SV=3	21.084	23	4	4	194	21.1	MYL1	100	6.64	MYL1	2.72451e+06	0	0	0	0	0
P08590	Myosin light chain 3 OS=Homo sapiens OX=9606 GN=MYL3 PE=1 SV=3	20.458	22	4	4	195	21.9	MYL3	100	6.64	MYL3	2.76146e+06	0	0	0	0	0
Q7Z3Z0	Keratin, type I cytoskeletal 25 OS=Homo sapiens OX=9606 GN=KRT25 PE=1 SV=1	17.376	4	161	1	450	49.3	KRT25	100	6.64	KRT25	638756	0	236230	0	0	0
P07451	Carbonic anhydrase 3 OS=Homo sapiens OX=9606 GN=CA3 PE=1 SV=3	10.284	11	2	2	260	29.5	CA3	100	6.64	CA3	369620	0	0	0	0	0
P20338	Ras-related protein Rab-4A OS=Homo sapiens OX=9606 GN=RAB4A PE=1 SV=3	9.436	10	13	1	218	24.4	RAB4A	100	6.64	RAB4A	0	716518	0	0	0	0
Q96A32	Myosin regulatory light chain 2, skeletal muscle isoform OS=Homo sapiens OX=9606 GN=MYLPF PE=2 SV=1	8.697	12	2	2	169	19	MYL11	100	6.64	MYL11	2.73681e+06	184705	0	0	0	0
P04180	Phosphatidylcholine-sterol acyltransferase OS=Homo sapiens OX=9606 GN=LCAT PE=1 SV=1	4.832	3	2	1	440	49.5	LCAT	100	6.64	LCAT	658738	159126	941063	0	0	0
Q9UJK0	Ribosome biogenesis protein TSR3 homolog OS=Homo sapiens OX=9606 GN=TSR3 PE=1 SV=1	2.467	7	2	1	312	33.6	TSR3	100	6.64	TSR3	0	6.25445e+06	0	0	0	0
P07951	Tropomyosin beta chain OS=Homo sapiens OX=9606 GN=TPM2 PE=1 SV=1	29.658	26	11	5	284	32.8	TPM2	18.021	4.17	TPM2	2.56431e+06	4.78605e+06	282248	0	258470	15072.6
P02144	Myoglobin OS=Homo sapiens OX=9606 GN=MB PE=1 SV=2	20.708	19	6	2	154	17.2	MB	11.727	3.55	MB	1.00872e+07	1.66779e+06	123794	0	0	142223
Q15323	Keratin, type I cuticular Ha1 OS=Homo sapiens OX=9606 GN=KRT31 PE=1 SV=3	18.422	14	18	4	416	47.2	KRT31	11.079	3.47	KRT31	2.87764e+06	661905	0	108611	195444	69345
P13929	Beta-enolase OS=Homo sapiens OX=9606 GN=ENO3 PE=1 SV=5	42.356	19	36	1	434	47	ENO3	10.928	3.45	ENO3	199765	0	0	0	18279.5	0
Q8N1N4	Keratin, type II cytoskeletal 78 OS=Homo sapiens OX=9606 GN=KRT78 PE=1 SV=2	19.6	8	6	3	520	56.8	KRT78	9.531	3.25	KRT78	1.94225e+06	1.66256e+06	141896	122538	59218.8	122525
Q9Y617	Phosphoserine aminotransferase OS=Homo sapiens OX=9606 GN=PSAT1 PE=1 SV=2	4.639	3	1	1	370	40.4	PSAT1	6.301	2.66	PSAT1	316015	961012	0	142097	108415	53827.1
Q8NHP1	Aflatoxin B1 aldehyde reductase member 4 OS=Homo sapiens OX=9606 GN=AKR7L PE=2 SV=7	5.119	6	1	1	331	36.9	AKR7L	6.038	2.59	AKR7L	449604	0	0	74464.6	0	0
O43790	Keratin, type II cuticular Hb6 OS=Homo sapiens OX=9606 GN=KRT86 PE=1 SV=1	32.752	18	9	8	486	53.5	KRT86	5.838	2.55	KRT86	4.70677e+06	126518	0	91601.7	0	139202
Q02413	Desmoglein-1 OS=Homo sapiens OX=9606 GN=DSG1 PE=1 SV=2	45.738	12	12	9	1049	113.7	DSG1	5.386	2.43	DSG1	6.01857e+06	1.05323e+07	2.44537e+06	542290	309377	529918
P16112	Aggrecan core protein OS=Homo sapiens OX=9606 GN=ACAN PE=1 SV=3	103.202	9	34	16	2530	261.2	ACAN	5.294	2.4	ACAN	2.31914e+06	1.81145e+06	5.80379e+07	1.22457e+06	6.37092e+06	3.5939e+06
Q02809	Procollagen-lysine,2-oxoglutarate 5-dioxygenase 1 OS=Homo sapiens OX=9606 GN=PLOD1 PE=1 SV=2	13.479	5	6	4	727	83.5	PLOD1	4.8	2.26	PLOD1	2.35247e+06	588976	4.44557e+06	294943	170199	810579
Q9H3U7	SPARC-related modular calcium-binding protein 2 OS=Homo sapiens OX=9606 GN=SMOC2 PE=2 SV=2	4.179	3	1	1	446	49.6	SMOC2	4.772	2.25	SMOC2	0	0	618094	94275.4	0	177970
P15502	Elastin OS=Homo sapiens OX=9606 GN=ELN PE=1 SV=4	16.111	4	2	2	786	68.4	ELN	4.532	2.18	ELN	0	0	1.35475e+06	122782	456748	146313
A1L4H1	Soluble scavenger receptor cysteine-rich domain-containing protein SSC5D OS=Homo sapiens OX=9606 GN=SSC5D PE=1 SV=3	5.558	3	3	2	1573	165.6	SSC5D	4.252	2.09	SSC5D	405682	0	1.02232e+06	76219.8	105513	123770
P15529	Membrane cofactor protein OS=Homo sapiens OX=9606 GN=CD46 PE=1 SV=3	8.722	6	3	2	392	43.7	CD46	4.235	2.08	CD46	449114	4.1611e+07	1.73251e+07	8.2623e+06	4.81652e+06	4.52859e+06
P13647	Keratin, type II cytoskeletal 5 OS=Homo sapiens OX=9606 GN=KRT5 PE=1 SV=3	137.144	41	281	13	590	62.3	KRT5	4.184	2.07	KRT5	9.08152e+07	7.4381e+07	2.57948e+07	1.36869e+07	7.36002e+06	1.41987e+07
Q86YZ3	Hornerin OS=Homo sapiens OX=9606 GN=HRNR PE=1 SV=2	58.54	9	20	6	2850	282.2	HRNR	4.164	2.06	HRNR	7.25278e+06	4.61316e+06	1.96664e+06	1.25709e+06	593612	1.71468e+06
P02533	Keratin, type I cytoskeletal 14 OS=Homo sapiens OX=9606 GN=KRT14 PE=1 SV=4	151.82	53	272	8	472	51.5	KRT14	4.136	2.05	KRT14	26073647	1.07676e+07	6.95611e+06	4.40282e+06	2.4122e+06	4.0368e+06
P12883	Myosin-7 OS=Homo sapiens OX=9606 GN=MYH7 PE=1 SV=5	231.591	27	53	35	1935	223	MYH7	4.135	2.05	MYH7	4.36612e+07	7.05071e+06	3.29211e+06	2.04963e+06	2.34909e+06	3.14336e+06
P13805	Troponin T, slow skeletal muscle OS=Homo sapiens OX=9606 GN=TNNT1 PE=1 SV=4	3.885	3	1	1	278	32.9	TNNT1	4.049	2.02	TNNT1	713801	453226	0	114370	0	172522
P20930	Filaggrin OS=Homo sapiens OX=9606 GN=FLG PE=1 SV=3	2.587	0	1	1	4061	434.9	FLG	4.025	2.01	FLG	173134	87902.8	40673.8	28305.2	17342.2	21839.3
P15924	Desmoplakin OS=Homo sapiens OX=9606 GN=DSP PE=1 SV=3	27.204	3	15	11	2871	331.6	DSP	4.016	2.01	DSP	5903001	5.65103e+06	2.91492e+06	982471	176937	2.11382e+06
P35527	Keratin, type I cytoskeletal 9 OS=Homo sapiens OX=9606 GN=KRT9 PE=1 SV=3	553.041	81	814	35	623	62	KRT9	3.932	1.98	KRT9	8.51079e+08	1.11518e+09	2.45832e+08	1.40613e+08	1.01477e+08	2.50545e+08
P04264	Keratin, type II cytoskeletal 1 OS=Homo sapiens OX=9606 GN=KRT1 PE=1 SV=6	447.863	59	1464	36	644	66	KRT1	3.927	1.97	KRT1	1.91925e+09	2.25803e+09	7.59157e+08	4.24459e+08	2.22322e+08	5.32534e+08
Q6UWP8	Suprabasin OS=Homo sapiens OX=9606 GN=SBSN PE=1 SV=2	4.06	6	1	1	590	60.5	SBSN	3.831	1.94	SBSN	293221	0	82839.3	56748.7	0	29168.5
P08779	Keratin, type I cytoskeletal 16 OS=Homo sapiens OX=9606 GN=KRT16 PE=1 SV=4	103.762	40	234	6	473	51.2	KRT16	3.762	1.91	KRT16	8.27647e+06	481702	4.28192e+06	1.97937e+06	611943	800996
P23381	Tryptophan--tRNA ligase, cytoplasmic OS=Homo sapiens OX=9606 GN=WARS PE=1 SV=2	3.669	4	1	1	471	53.1	WARS1	3.742	1.9	WARS1	129638	0	16417.9	12329	0	0
Q08554	Desmocollin-1 OS=Homo sapiens OX=9606 GN=DSC1 PE=1 SV=2	14.114	3	2	2	894	99.9	DSC1	3.67	1.88	DSC1	3.73367e+06	0	1.33203e+06	651677	0	622871
P51888	Prolargin OS=Homo sapiens OX=9606 GN=PRELP PE=1 SV=1	71.785	37	32	11	382	43.8	PRELP	3.548	1.83	PRELP	1.98101e+07	9.47478e+06	7.20009e+06	1.61785e+06	1.35904e+07	197272
Q7Z794	Keratin, type II cytoskeletal 1b OS=Homo sapiens OX=9606 GN=KRT77 PE=2 SV=3	27.352	6	175	1	578	61.9	KRT77	3.449	1.79	KRT77	229346	0	0	75900.9	0	58251.1
P25311	Zinc-alpha-2-glycoprotein OS=Homo sapiens OX=9606 GN=AZGP1 PE=1 SV=2	3.66	3	2	1	298	34.2	AZGP1	3.446	1.78	AZGP1	514702	763143	304525	149381	0	0
Q14314	Fibroleukin OS=Homo sapiens OX=9606 GN=FGL2 PE=1 SV=1	8.148	7	3	3	439	50.2	FGL2	3.439	1.78	FGL2	489178	2.83246e+06	156168	480195	91591	220940
P08697	Alpha-2-antiplasmin OS=Homo sapiens OX=9606 GN=SERPINF2 PE=1 SV=3	2.749	2	1	1	491	54.5	SERPINF2	3.269	1.71	SERPINF2	141572	4.36683e+06	0	0	240523	0
P48668	Keratin, type II cytoskeletal 6C OS=Homo sapiens OX=9606 GN=KRT6C PE=1 SV=3	116.565	32	254	1	564	60	KRT6C	3.195	1.68	KRT6C	2.12949e+06	0	1.81265e+06	932878	0	405308
O75462	Cytokine receptor-like factor 1 OS=Homo sapiens OX=9606 GN=CRLF1 PE=1 SV=1	21.325	11	8	4	422	46.3	CRLF1	3.103	1.63	CRLF1	2.30666e+06	1.9365e+06	2.99063e+06	1.01093e+06	626912	379415
P35908	Keratin, type II cytoskeletal 2 epidermal OS=Homo sapiens OX=9606 GN=KRT2 PE=1 SV=2	592.881	78	933	39	639	65.4	KRT2	2.986	1.58	KRT2	1.70239e+09	3.56603e+08	2.18387e+08	1.84239e+08	1.16568e+08	1.87825e+08
Q96P63	Serpin B12 OS=Homo sapiens OX=9606 GN=SERPINB12 PE=1 SV=1	3.604	4	1	1	405	46.2	SERPINB12	2.928	1.55	SERPINB12	492982	0	0	168348	0	0
Q9UNP9	Peptidyl-prolyl cis-trans isomerase E OS=Homo sapiens OX=9606 GN=PPIE PE=1 SV=1	2.285	3	2	1	301	33.4	PPIE	2.928	1.55	PPIE	24851270	0	8.9234e+06	6.12507e+06	4.22219e+06	5.69682e+06
Q96HP4	Oxidoreductase NAD-binding domain-containing protein 1 OS=Homo sapiens OX=9606 GN=OXNAD1 PE=1 SV=1	2.559	2	1	1	312	34.8	OXNAD1	2.822	1.5	OXNAD1	1.35696e+06	3.11385e+06	8.03544e+06	858101	1.92251e+06	1.10351e+06
O95497	Pantetheinase OS=Homo sapiens OX=9606 GN=VNN1 PE=1 SV=2	9.339	5	3	2	513	57	VNN1	2.816	1.49	VNN1	331842	1.19673e+06	589243	209270	255793	146554
Q13361	Microfibrillar-associated protein 5 OS=Homo sapiens OX=9606 GN=MFAP5 PE=1 SV=1	2.754	5	1	1	173	19.6	MFAP5	2.713	1.44	MFAP5	225157	0	89345	66481	93661.6	29185.4
O60784	Target of Myb protein 1 OS=Homo sapiens OX=9606 GN=TOM1 PE=1 SV=2	4.296	3	1	1	492	53.8	TOM1	2.558	1.35	TOM1	131613	2.73248e+06	0	234465	0	0
P05546	Heparin cofactor 2 OS=Homo sapiens OX=9606 GN=SERPIND1 PE=1 SV=3	4.438	2	1	1	499	57	SERPIND1	2.547	1.35	SERPIND1	607412	0	0	238438	496842	201957
Q5D862	Filaggrin-2 OS=Homo sapiens OX=9606 GN=FLG2 PE=1 SV=1	26.488	5	5	5	2391	247.9	FLG2	2.535	1.34	FLG2	3.05164e+07	4.08025e+06	3.51774e+06	1.63486e+06	1.24181e+06	2.5328e+06
P13645	Keratin, type I cytoskeletal 10 OS=Homo sapiens OX=9606 GN=KRT10 PE=1 SV=6	436.497	63	979	30	584	58.8	KRT10	2.442	1.29	KRT10	1.88655e+09	3.78344e+08	2.9977e+08	2.52564e+08	1.45582e+08	2.70654e+08
P17936	Insulin-like growth factor-binding protein 3 OS=Homo sapiens OX=9606 GN=IGFBP3 PE=1 SV=2	42.215	25	12	5	291	31.7	IGFBP3	2.378	1.25	IGFBP3	2.29227e+06	1.56799e+06	1.56549e+07	1.07546e+06	1.38217e+06	7.80833e+06
P08493	Matrix Gla protein OS=Homo sapiens OX=9606 GN=MGP PE=1 SV=2	3.875	11	2	1	103	12.3	MGP	2.343	1.23	MGP	0	713546	2.08104e+06	309447	370328	874078
O95967	EGF-containing fibulin-like extracellular matrix protein 2 OS=Homo sapiens OX=9606 GN=EFEMP2 PE=1 SV=3	4.713	3	1	1	443	49.4	EFEMP2	2.342	1.23	EFEMP2	0	0	524361	211405	0	237108
Q04756	Hepatocyte growth factor activator OS=Homo sapiens OX=9606 GN=HGFAC PE=1 SV=1	9.959	4	5	2	655	70.6	HGFAC	2.303	1.2	HGFAC	410177	1.01329e+06	946226	313671	463254	261281
P36543	V-type proton ATPase subunit E 1 OS=Homo sapiens OX=9606 GN=ATP6V1E1 PE=1 SV=1	8.519	15	4	3	226	26.1	ATP6V1E1	2.289	1.19	ATP6V1E1	176851	3.4346e+06	0	197143	185018	437768
P01344	Insulin-like growth factor II OS=Homo sapiens OX=9606 GN=IGF2 PE=1 SV=1	2.926	5	1	1	180	20.1	IGF2	2.246	1.17	IGF2	435665	0	1.33262e+06	203690	454481	564785
P10643	Complement component C7 OS=Homo sapiens OX=9606 GN=C7 PE=1 SV=2	6.156	2	11	2	843	93.5	C7	2.238	1.16	C7	552711	5.89509e+06	1.8029e+06	457570	1.02184e+06	805481
P05156	Complement factor I OS=Homo sapiens OX=9606 GN=CFI PE=1 SV=2	2.525	1	6	1	583	65.7	CFI	2.237	1.16	CFI	2.11972e+06	9.18112e+06	5.34998e+06	1.5418e+06	4.10366e+06	2.0454e+06
Q15517	Corneodesmosin OS=Homo sapiens OX=9606 GN=CDSN PE=1 SV=3	4.201	3	1	1	529	51.5	CDSN	2.229	1.16	CDSN	1.07306e+06	0	221899	230721	0	207724
Q92734	Protein TFG OS=Homo sapiens OX=9606 GN=TFG PE=1 SV=2	3.926	6	1	1	400	43.4	TFG	2.133	1.09	TFG	0	417741	0	237317	195858	73841.2
P31944	Caspase-14 OS=Homo sapiens OX=9606 GN=CASP14 PE=1 SV=2	17.003	19	5	4	242	27.7	CASP14	2.032	1.02	CASP14	1.44875e+06	817338	345130	179174	566795	381688
O75051	Plexin-A2 OS=Homo sapiens OX=9606 GN=PLXNA2 PE=1 SV=4	55.743	10	28	12	1894	211	PLXNA2	0.499	-1	PLXNA2	2.69588e+06	253315	100858	8.77965e+06	4.93748e+06	518807
Q15365	Poly(rC)-binding protein 1 OS=Homo sapiens OX=9606 GN=PCBP1 PE=1 SV=2	14.967	10	8	3	356	37.5	PCBP1	0.499	-1	PCBP1	1.04016e+06	542491	1.01425e+06	2.51476e+06	1.90049e+06	2.08956e+06
P08648	Integrin alpha-5 OS=Homo sapiens OX=9606 GN=ITGA5 PE=1 SV=2	81.047	18	53	13	1049	114.5	ITGA5	0.498	-1.01	ITGA5	1.01861e+07	9.22863e+06	4.33207e+06	3.27068e+07	2.0575e+07	1.2746e+07
Q14315	Filamin-C OS=Homo sapiens OX=9606 GN=FLNC PE=1 SV=3	70.052	7	62	6	2725	290.8	FLNC	0.498	-1.01	FLNC	368064	106788	114900	1.40621e+06	2.97251e+06	264028
P61586	Transforming protein RhoA OS=Homo sapiens OX=9606 GN=RHOA PE=1 SV=1	90.263	44	88	7	193	21.8	RHOA	0.498	-1.01	RHOA	1.74363e+07	3.94566e+06	1.73118e+07	3.88839e+07	2.46173e+07	2.76241e+07
Q14344	Guanine nucleotide-binding protein subunit alpha-13 OS=Homo sapiens OX=9606 GN=GNA13 PE=1 SV=2	27.642	21	53	6	377	44	GNA13	0.497	-1.01	GNA13	1.06876e+06	449738	1.28366e+06	5.53893e+06	3.87896e+06	5.28061e+06
Q13491	Neuronal membrane glycoprotein M6-b OS=Homo sapiens OX=9606 GN=GPM6B PE=1 SV=2	6.098	5	5	1	265	29	GPM6B	0.494	-1.02	GPM6B	549505	0	0	2.52651e+06	1.11236e+06	516039
P40925	Malate dehydrogenase, cytoplasmic OS=Homo sapiens OX=9606 GN=MDH1 PE=1 SV=4	12.572	5	4	1	334	36.4	MDH1	0.493	-1.02	MDH1	373012	0	427910	875754	748689	781110
Q13492	Phosphatidylinositol-binding clathrin assembly protein OS=Homo sapiens OX=9606 GN=PICALM PE=1 SV=2	15.557	7	5	4	652	70.7	PICALM	0.493	-1.02	PICALM	239011	235899	220274	1.1884e+06	872076	652171
Q8WUM4	Programmed cell death 6-interacting protein OS=Homo sapiens OX=9606 GN=PDCD6IP PE=1 SV=1	354.338	56	252	43	868	96	PDCD6IP	0.492	-1.02	PDCD6IP	9.12195e+07	7.28228e+07	5.7979e+07	3.32903e+08	1.33036e+08	6.7101e+07
O00560	Syntenin-1 OS=Homo sapiens OX=9606 GN=SDCBP PE=1 SV=1	212.82	56	276	12	298	32.4	SDCBP	0.491	-1.03	SDCBP	1.20693e+08	5.35674e+07	3.37369e+07	4.25635e+08	1.50767e+08	6.11857e+07
P31689	DnaJ homolog subfamily A member 1 OS=Homo sapiens OX=9606 GN=DNAJA1 PE=1 SV=2	43.581	26	18	6	397	44.8	DNAJA1	0.491	-1.02	DNAJA1	1.83584e+06	0	0	1.14532e+07	3.96592e+06	1.80034e+06
Q9Y639	Neuroplastin OS=Homo sapiens OX=9606 GN=NPTN PE=1 SV=2	35.243	17	18	5	398	44.4	NPTN	0.489	-1.03	NPTN	3.73424e+06	2.09736e+06	2.39424e+06	1.17216e+07	5.2762e+06	8.51474e+06
Q13443	Disintegrin and metalloproteinase domain-containing protein 9 OS=Homo sapiens OX=9606 GN=ADAM9 PE=1 SV=1	27.618	10	13	6	819	90.5	ADAM9	0.488	-1.03	ADAM9	1.54951e+06	1.36993e+06	685111	5.029e+06	1.99454e+06	1.39703e+06
Q71U36	Tubulin alpha-1A chain OS=Homo sapiens OX=9606 GN=TUBA1A PE=1 SV=1	214.107	58	203	6	451	50.1	TUBA1A	0.487	-1.04	TUBA1A	1.69507e+07	1.07879e+07	1.30122e+07	2.47524e+07	3.40645e+07	4.4086e+07
Q9H6B4	CXADR-like membrane protein OS=Homo sapiens OX=9606 GN=CLMP PE=1 SV=1	10.82	10	3	2	373	41.3	CLMP	0.487	-1.04	CLMP	411528	0	120661	1.14794e+06	638720	154574
P62714	Serine/threonine-protein phosphatase 2A catalytic subunit beta isoform OS=Homo sapiens OX=9606 GN=PPP2CB PE=1 SV=1	4.582	4	1	1	309	35.6	PPP2CB	0.487	-1.04	PPP2CB	508912	516695	0	1.03852e+06	1.06656e+06	0
Q9GZP0	Platelet-derived growth factor D OS=Homo sapiens OX=9606 GN=PDGFD PE=1 SV=1	8.279	7	5	3	370	42.8	PDGFD	0.487	-1.04	PDGFD	931798	252209	230001	1.66818e+06	858153	2.20653e+06
Q06830	Peroxiredoxin-1 OS=Homo sapiens OX=9606 GN=PRDX1 PE=1 SV=1	36.748	52	36	7	199	22.1	PRDX1	0.485	-1.04	PRDX1	1.03486e+07	6.49384e+06	6.7079e+06	2.0774e+07	1.84244e+07	1.7772e+07
Q9Y6I3	Epsin-1 OS=Homo sapiens OX=9606 GN=EPN1 PE=1 SV=2	3.08	2	1	1	576	60.3	EPN1	0.485	-1.04	EPN1	54061676	0	1.91406e+07	2.82988e+07	2.23399e+08	5.49648e+07
P49184	Deoxyribonuclease-1-like 1 OS=Homo sapiens OX=9606 GN=DNASE1L1 PE=1 SV=1	4.461	9	2	2	302	33.9	DNASE1L1	0.482	-1.05	DNASE1L1	140907	0	98087	302459	196557	0
Q9P265	Disco-interacting protein 2 homolog B OS=Homo sapiens OX=9606 GN=DIP2B PE=1 SV=3	8.778	2	7	4	1576	171.4	DIP2B	0.48	-1.06	DIP2B	717798	0	313369	3.84166e+06	1.42195e+06	1.40609e+06
P84095	Rho-related GTP-binding protein RhoG OS=Homo sapiens OX=9606 GN=RHOG PE=1 SV=1	58.014	47	39	6	191	21.3	RHOG	0.479	-1.06	RHOG	4.91945e+06	0	3.34275e+06	1.0699e+07	8.32246e+06	6.44923e+06
P61225	Ras-related protein Rap-2b OS=Homo sapiens OX=9606 GN=RAP2B PE=1 SV=1	35.411	62	18	3	183	20.5	RAP2B	0.476	-1.07	RAP2B	428409	684833	61976	1.50678e+06	695644	1.31329e+06
P05388	60S acidic ribosomal protein P0 OS=Homo sapiens OX=9606 GN=RPLP0 PE=1 SV=1	6.01	4	4	1	317	34.3	RPLP0	0.476	-1.07	RPLP0	173857	0	0	365053	348972	454768
P11908	Ribose-phosphate pyrophosphokinase 2 OS=Homo sapiens OX=9606 GN=PRPS2 PE=1 SV=2	2.188	2	1	1	318	34.7	PRPS2	0.474	-1.08	PRPS2	179547	0	295606	463201	510674	504185
P55290	Cadherin-13 OS=Homo sapiens OX=9606 GN=CDH13 PE=1 SV=1	37.673	12	15	5	713	78.2	CDH13	0.473	-1.08	CDH13	1.60362e+06	1.1284e+06	552157	4.28166e+06	4.70974e+06	838054
Q9Y376	Calcium-binding protein 39 OS=Homo sapiens OX=9606 GN=CAB39 PE=1 SV=1	17.754	15	10	5	341	39.8	CAB39	0.473	-1.08	CAB39	2.06822e+06	0	103854	2.66965e+06	1.80318e+06	2.40366e+06
O60462	Neuropilin-2 OS=Homo sapiens OX=9606 GN=NRP2 PE=1 SV=3	7.219	2	3	2	931	104.8	NRP2	0.473	-1.08	NRP2	5.43435e+06	1.3134e+06	7.45444e+06	5.18059e+06	7.4874e+06	3.12331e+06
Q13641	Trophoblast glycoprotein OS=Homo sapiens OX=9606 GN=TPBG PE=1 SV=1	7.834	9	6	3	420	46	TPBG	0.471	-1.09	TPBG	562588	293198	0	1.8702e+06	1.43661e+06	846010
P47756	F-actin-capping protein subunit beta OS=Homo sapiens OX=9606 GN=CAPZB PE=1 SV=4	39.379	28	17	5	277	31.3	CAPZB	0.471	-1.08	CAPZB	1.53881e+06	0	1.54478e+06	4.72895e+06	4.20706e+06	4.97739e+06
Q86VP6	Cullin-associated NEDD8-dissociated protein 1 OS=Homo sapiens OX=9606 GN=CAND1 PE=1 SV=2	30.679	7	20	7	1230	136.3	CAND1	0.47	-1.09	CAND1	1.89034e+06	462528	858080	3.96196e+06	4.84609e+06	5.92836e+06
P61160	Actin-related protein 2 OS=Homo sapiens OX=9606 GN=ACTR2 PE=1 SV=1	11.278	8	11	2	394	44.7	ACTR2	0.47	-1.09	ACTR2	1.07967e+06	0	526148	2.02827e+06	2.16981e+06	2.0267e+06
P62263	40S ribosomal protein S14 OS=Homo sapiens OX=9606 GN=RPS14 PE=1 SV=3	5.745	9	1	1	151	16.3	RPS14	0.469	-1.09	RPS14	0	259162	0	644939	473331	0
P27348	14-3-3 protein theta OS=Homo sapiens OX=9606 GN=YWHAQ PE=1 SV=1	95.238	49	110	7	245	27.7	YWHAQ	0.468	-1.09	YWHAQ	3.48785e+06	2.41777e+06	4.01064e+06	8.84418e+06	6.72006e+06	9.20323e+06
P01116	GTPase KRas OS=Homo sapiens OX=9606 GN=KRAS PE=1 SV=1	31.122	38	14	2	189	21.6	KRAS	0.466	-1.1	KRAS	633509	0	343607	1.16501e+06	856010	911683
P84243	Histone H3.3 OS=Homo sapiens OX=9606 GN=H3-3A PE=1 SV=2	3.601	10	5	2	136	15.3	H3-3A	0.465	-1.11	H3-3A	3.73858e+06	3.68376e+06	1.73449e+06	5.8885e+06	1.4325e+07	4.33207e+06
Q6ZUX7	LHFPL tetraspan subfamily member 2 protein OS=Homo sapiens OX=9606 GN=LHFPL2 PE=2 SV=2	12.238	15	5	2	228	24.5	LHFPL2	0.463	-1.11	LHFPL2	1.24056e+06	214335	94666.4	3.38569e+06	2.24109e+06	1.28303e+06
Q13530	Serine incorporator 3 OS=Homo sapiens OX=9606 GN=SERINC3 PE=2 SV=2	4.57	2	2	1	473	52.5	SERINC3	0.462	-1.11	SERINC3	284823	0	165850	1.34628e+06	470676	253936
Q5QNW6	Histone H2B type 2-F OS=Homo sapiens OX=9606 GN=HIST2H2BF PE=1 SV=3	34.669	36	20	5	126	13.9	H2BC18	0.461	-1.12	H2BC18	5.20206e+06	2.13152e+06	3.39955e+06	8.14124e+06	3.08932e+07	4.16783e+06
P35625	Metalloproteinase inhibitor 3 OS=Homo sapiens OX=9606 GN=TIMP3 PE=1 SV=2	12.119	11	2	2	211	24.1	TIMP3	0.461	-1.12	TIMP3	182079	0	0	777033	607147	904357
P30530	Tyrosine-protein kinase receptor UFO OS=Homo sapiens OX=9606 GN=AXL PE=1 SV=4	4.837	3	2	2	894	98.3	AXL	0.46	-1.12	AXL	279134	0	0	1.11787e+06	329619	0
Q9BZG1	Ras-related protein Rab-34 OS=Homo sapiens OX=9606 GN=RAB34 PE=1 SV=1	23.406	19	5	4	259	29	RAB34	0.46	-1.12	RAB34	429753	112172	0	1.43642e+06	780982	762705
P21281	V-type proton ATPase subunit B, brain isoform OS=Homo sapiens OX=9606 GN=ATP6V1B2 PE=1 SV=3	2.518	2	2	1	511	56.5	ATP6V1B2	0.459	-1.12	ATP6V1B2	169887	439319	120319	370238	301040	506088
P07737	Profilin-1 OS=Homo sapiens OX=9606 GN=PFN1 PE=1 SV=2	56.876	64	62	8	140	15	PFN1	0.459	-1.12	PFN1	1.3291e+07	3.48985e+06	1.30691e+07	2.87351e+07	1.89412e+07	2.00681e+07
O00299	Chloride intracellular channel protein 1 OS=Homo sapiens OX=9606 GN=CLIC1 PE=1 SV=4	82.826	64	48	12	241	26.9	CLIC1	0.458	-1.13	CLIC1	9.27316e+06	7.29769e+06	1.0353e+07	2.68841e+07	2.15061e+07	2.43424e+07
P13473	Lysosome-associated membrane glycoprotein 2 OS=Homo sapiens OX=9606 GN=LAMP2 PE=1 SV=2	8.598	4	5	2	410	44.9	LAMP2	0.456	-1.13	LAMP2	1.99463e+06	0	314198	2.81676e+06	1.22309e+06	1.15293e+06
O43633	Charged multivesicular body protein 2a OS=Homo sapiens OX=9606 GN=CHMP2A PE=1 SV=1	26.908	19	11	5	222	25.1	CHMP2A	0.456	-1.13	CHMP2A	2.56469e+06	2.21908e+06	1.48885e+06	1.07072e+07	4.76949e+06	2.50891e+06
Q02543	60S ribosomal protein L18a OS=Homo sapiens OX=9606 GN=RPL18A PE=1 SV=2	5.03	7	2	1	176	20.7	RPL18A	0.456	-1.13	RPL18A	0	306070	357628	727763	820142	640686
Q9UKS6	Protein kinase C and casein kinase substrate in neurons protein 3 OS=Homo sapiens OX=9606 GN=PACSIN3 PE=1 SV=2	9.617	5	2	2	424	48.5	PACSIN3	0.455	-1.14	PACSIN3	125221	0	0	1.13763e+06	275402	127105
P48960	CD97 antigen OS=Homo sapiens OX=9606 GN=CD97 PE=1 SV=4	5.31	2	2	1	835	91.8	ADGRE5	0.453	-1.14	ADGRE5	94135.1	44698.3	161521	208006	241999	175801
P53985	Monocarboxylate transporter 1 OS=Homo sapiens OX=9606 GN=SLC16A1 PE=1 SV=3	13.144	7	9	3	500	53.9	SLC16A1	0.452	-1.15	SLC16A1	315405	435519	464291	1.52243e+06	1.07033e+06	1.45115e+06
O15143	Actin-related protein 2/3 complex subunit 1B OS=Homo sapiens OX=9606 GN=ARPC1B PE=1 SV=3	31.707	22	11	6	372	40.9	ARPC1B	0.452	-1.15	ARPC1B	2.24782e+06	429514	2.02146e+06	5.1237e+06	6.14985e+06	4.47242e+06
P09382	Galectin-1 OS=Homo sapiens OX=9606 GN=LGALS1 PE=1 SV=2	86.427	77	81	7	135	14.7	LGALS1	0.451	-1.15	LGALS1	2.87756e+07	5.85848e+06	2.12007e+07	7.46913e+07	4.76305e+07	4.8566e+07
Q53TN4	Cytochrome b reductase 1 OS=Homo sapiens OX=9606 GN=CYBRD1 PE=1 SV=1	13.751	10	21	2	286	31.6	CYBRD1	0.45	-1.15	CYBRD1	8.3402e+06	1.18289e+07	7.41655e+06	2.52705e+07	1.81316e+07	1.85864e+07
P50995	Annexin A11 OS=Homo sapiens OX=9606 GN=ANXA11 PE=1 SV=1	96.825	30	61	15	505	54.4	ANXA11	0.45	-1.15	ANXA11	3.92092e+07	3.1325e+07	2.14571e+07	8.75872e+07	6.09218e+07	3.84144e+07
P49327	Fatty acid synthase OS=Homo sapiens OX=9606 GN=FASN PE=1 SV=3	2.967	0	3	1	2511	273.3	FASN	0.449	-1.16	FASN	427752	0	115604	430972	589025	416674
Q5JWF2	Guanine nucleotide-binding protein G(s) subunit alpha isoforms XLas OS=Homo sapiens OX=9606 GN=GNAS PE=1 SV=2	46.709	12	67	8	1037	111	GNAS	0.448	-1.16	GNAS	5.38828e+06	2.87992e+06	5.89958e+06	1.47423e+07	1.11167e+07	1.39116e+07
P68104	Elongation factor 1-alpha 1 OS=Homo sapiens OX=9606 GN=EEF1A1 PE=1 SV=1	122.867	45	111	14	462	50.1	EEF1A1	0.448	-1.16	EEF1A1	3.9427e+07	3.37875e+07	3.74393e+07	1.0234e+08	1.09289e+08	1.01945e+08
P62873	Guanine nucleotide-binding protein G(I)/G(S)/G(T) subunit beta-1 OS=Homo sapiens OX=9606 GN=GNB1 PE=1 SV=3	181.181	65	141	8	340	37.4	GNB1	0.447	-1.16	GNB1	1.76018e+07	9.44561e+06	1.26516e+07	5.02314e+07	3.23467e+07	4.05819e+07
Q13557	Calcium/calmodulin-dependent protein kinase type II subunit delta OS=Homo sapiens OX=9606 GN=CAMK2D PE=1 SV=3	26.377	18	9	5	499	56.3	CAMK2D	0.446	-1.16	CAMK2D	576307	346069	77491.5	2.57768e+06	2.14371e+06	1.03762e+06
Q15836	Vesicle-associated membrane protein 3 OS=Homo sapiens OX=9606 GN=VAMP3 PE=1 SV=3	43.777	41	8	4	100	11.3	VAMP3	0.445	-1.17	VAMP3	1.65195e+06	1.16764e+06	364142	4.57575e+06	3.81586e+06	1.66301e+06
Q14766	Latent-transforming growth factor beta-binding protein 1 OS=Homo sapiens OX=9606 GN=LTBP1 PE=1 SV=4	11.12	3	3	3	1721	186.7	LTBP1	0.445	-1.17	LTBP1	282866	82096.8	234129	753227	184305	435021
P04439	HLA class I histocompatibility antigen, A alpha chain OS=Homo sapiens OX=9606 GN=HLA-A PE=1 SV=2	44.024	30	27	3	365	40.8	HLA-A	0.443	-1.17	HLA-A	1.08362e+06	1.57136e+06	2.38188e+06	2.37485e+06	1.68715e+06	8.75356e+06
P13489	Ribonuclease inhibitor OS=Homo sapiens OX=9606 GN=RNH1 PE=1 SV=2	61.373	30	16	9	461	49.9	RNH1	0.443	-1.17	RNH1	2.30513e+06	718129	976898	7.16334e+06	4.05132e+06	5.00362e+06
O14964	Hepatocyte growth factor-regulated tyrosine kinase substrate OS=Homo sapiens OX=9606 GN=HGS PE=1 SV=1	10.285	4	4	4	777	86.1	HGS	0.441	-1.18	HGS	698987	599179	541238	1.7363e+06	1.43349e+06	1.56112e+06
Q13103	Secreted phosphoprotein 24 OS=Homo sapiens OX=9606 GN=SPP2 PE=1 SV=1	7.619	6	5	1	211	24.3	SPP2	0.44	-1.19	SPP2	560508	0	598297	532886	1.31754e+06	4.19425e+06
P23396	40S ribosomal protein S3 OS=Homo sapiens OX=9606 GN=RPS3 PE=1 SV=2	7.355	9	4	2	243	26.7	RPS3	0.438	-1.19	RPS3	289860	869117	217272	647815	676283	0
P22413	Ectonucleotide pyrophosphatase/phosphodiesterase family member 1 OS=Homo sapiens OX=9606 GN=ENPP1 PE=1 SV=2	263.568	53	76	33	925	104.9	ENPP1	0.438	-1.19	ENPP1	1.89396e+06	315369	1.74246e+06	2.62301e+06	2.75063e+06	1.17095e+08
Q8IVF2	Protein AHNAK2 OS=Homo sapiens OX=9606 GN=AHNAK2 PE=1 SV=2	26.389	10	13	7	5795	616.2	AHNAK2	0.437	-1.19	AHNAK2	2.48366e+06	1.38494e+06	3.02804e+06	9.53314e+06	7.76064e+06	5.71897e+06
P50148	Guanine nucleotide-binding protein G(q) subunit alpha OS=Homo sapiens OX=9606 GN=GNAQ PE=1 SV=4	92.567	50	51	10	359	42.1	GNAQ	0.437	-1.19	GNAQ	4.49366e+06	2.35887e+06	1.95586e+06	1.16642e+07	9.97358e+06	6.98086e+06
Q92783	Signal transducing adapter molecule 1 OS=Homo sapiens OX=9606 GN=STAM PE=1 SV=3	4.455	4	4	2	540	59.1	STAM	0.436	-1.2	STAM	479485	0	284357	1.13485e+06	703252	632515
P54289	Voltage-dependent calcium channel subunit alpha-2/delta-1 OS=Homo sapiens OX=9606 GN=CACNA2D1 PE=1 SV=3	60.731	15	29	13	1103	124.5	CACNA2D1	0.435	-1.2	CACNA2D1	3.9522e+06	144918	3.21135e+06	9.29334e+06	9.0178e+06	7.95562e+06
P62249	40S ribosomal protein S16 OS=Homo sapiens OX=9606 GN=RPS16 PE=1 SV=2	12.77	28	7	4	146	16.4	RPS16	0.434	-1.2	RPS16	737658	303723	414988	2.54178e+06	2.32531e+06	1.80365e+06
O75131	Copine-3 OS=Homo sapiens OX=9606 GN=CPNE3 PE=1 SV=1	43.222	24	19	9	537	60.1	CPNE3	0.433	-1.21	CPNE3	4.83857e+06	1.78286e+06	6.46531e+06	1.30402e+07	9.33167e+06	7.37066e+06
P26038	Moesin OS=Homo sapiens OX=9606 GN=MSN PE=1 SV=3	321.279	68	294	29	577	67.8	MSN	0.431	-1.21	MSN	4.12986e+07	5.18218e+08	5.40111e+07	1.17119e+08	9.708e+07	1.06654e+08
Q09666	Neuroblast differentiation-associated protein AHNAK OS=Homo sapiens OX=9606 GN=AHNAK PE=1 SV=2	420.514	34	213	72	5890	628.7	AHNAK	0.431	-1.21	AHNAK	2.88813e+07	1.62816e+07	3.46461e+07	8.38719e+07	6.64375e+07	8.56274e+07
Q96RF0	Sorting nexin-18 OS=Homo sapiens OX=9606 GN=SNX18 PE=1 SV=2	15.18	8	7	4	628	68.9	SNX18	0.43	-1.22	SNX18	379908	0	69078.2	2.63917e+06	1.86618e+06	1.49149e+06
Q9HB90	Ras-related GTP-binding protein C OS=Homo sapiens OX=9606 GN=RRAGC PE=1 SV=1	4.111	3	1	1	399	44.2	RRAGC	0.43	-1.22	RRAGC	0	161255	174252	389895	0	0
O75954	Tetraspanin-9 OS=Homo sapiens OX=9606 GN=TSPAN9 PE=1 SV=1	6.358	6	2	1	239	26.8	TSPAN9	0.43	-1.22	TSPAN9	589163	0	0	1.71572e+06	801920	1.36975e+06
Q86Y82	Syntaxin-12 OS=Homo sapiens OX=9606 GN=STX12 PE=1 SV=1	17.197	15	4	3	276	31.6	STX12	0.43	-1.22	STX12	818161	454246	181937	2.63175e+06	1.7277e+06	1.15251e+06
Q9BY43	Charged multivesicular body protein 4a OS=Homo sapiens OX=9606 GN=CHMP4A PE=1 SV=3	4.947	7	20	1	222	25.1	CHMP4A	0.43	-1.22	CHMP4A	120099	185685	55086.4	431520	217208	151761
P61981	14-3-3 protein gamma OS=Homo sapiens OX=9606 GN=YWHAG PE=1 SV=2	60.826	32	89	4	247	28.3	YWHAG	0.429	-1.22	YWHAG	2.70238e+06	1.63883e+06	3.5401e+06	8.2192e+06	5.78658e+06	7.71383e+06
Q9ULH0	Kinase D-interacting substrate of 220 kDa OS=Homo sapiens OX=9606 GN=KIDINS220 PE=1 SV=3	4.293	1	1	1	1771	196.4	KIDINS220	0.428	-1.23	KIDINS220	76713.6	0	0	203320	158226	0
O14672	Disintegrin and metalloproteinase domain-containing protein 10 OS=Homo sapiens OX=9606 GN=ADAM10 PE=1 SV=1	74.32	22	30	11	748	84.1	ADAM10	0.428	-1.22	ADAM10	7.35396e+06	1.1005e+06	3.82007e+06	2.93174e+07	1.17347e+07	6.39922e+06
Q9H444	Charged multivesicular body protein 4b OS=Homo sapiens OX=9606 GN=CHMP4B PE=1 SV=1	46.175	29	23	8	224	24.9	CHMP4B	0.427	-1.23	CHMP4B	4.28172e+06	2.3092e+06	2.57124e+06	1.54011e+07	7.15251e+06	3.87431e+06
P07947	Tyrosine-protein kinase Yes OS=Homo sapiens OX=9606 GN=YES1 PE=1 SV=3	22.785	14	24	5	543	60.8	YES1	0.426	-1.23	YES1	2.36684e+06	3.91448e+06	1.92557e+06	7.49835e+06	5.62564e+06	5.32508e+06
O95490	Adhesion G protein-coupled receptor L2 OS=Homo sapiens OX=9606 GN=ADGRL2 PE=1 SV=2	15.725	3	4	3	1459	163.2	ADGRL2	0.425	-1.24	ADGRL2	526766	194696	0	2.45511e+06	993434	510944
Q15185	Prostaglandin E synthase 3 OS=Homo sapiens OX=9606 GN=PTGES3 PE=1 SV=1	4.712	8	2	1	160	18.7	PTGES3	0.424	-1.24	PTGES3	362266	0	0	855161	606627	862999
P50395	Rab GDP dissociation inhibitor beta OS=Homo sapiens OX=9606 GN=GDI2 PE=1 SV=2	98.178	53	51	13	445	50.6	GDI2	0.42	-1.25	GDI2	6.38657e+06	3.36369e+06	3.77092e+06	1.83639e+07	1.00942e+07	1.41486e+07
Q96TA1	Protein Niban 2 OS=Homo sapiens OX=9606 GN=NIBAN2 PE=1 SV=3	78.982	27	35	15	746	84.1	NIBAN2	0.42	-1.25	NIBAN2	5.66611e+06	2.72674e+06	2.06201e+06	1.14952e+07	7.84517e+06	1.25957e+07
P78536	Disintegrin and metalloproteinase domain-containing protein 17 OS=Homo sapiens OX=9606 GN=ADAM17 PE=1 SV=1	8.636	2	3	2	824	93	ADAM17	0.418	-1.26	ADAM17	627086	0	90399.6	1.60894e+06	977565	930015
P08758	Annexin A5 OS=Homo sapiens OX=9606 GN=ANXA5 PE=1 SV=2	242.87	73	443	22	320	35.9	ANXA5	0.418	-1.26	ANXA5	1.53848e+08	1.53045e+08	1.09503e+08	3.45648e+08	4.41549e+08	2.29928e+08
P21926	CD9 antigen OS=Homo sapiens OX=9606 GN=CD9 PE=1 SV=4	47.4	25	97	6	228	25.4	CD9	0.417	-1.26	CD9	7.19953e+07	1.74368e+07	3.26383e+07	2.32051e+08	1.28762e+08	7.07686e+07
Q9NZN4	EH domain-containing protein 2 OS=Homo sapiens OX=9606 GN=EHD2 PE=1 SV=2	80.027	39	68	14	543	61.1	EHD2	0.416	-1.26	EHD2	8.66022e+06	2.15403e+07	7.48825e+06	3.01094e+07	1.67422e+07	1.8905e+07
Q8N357	Solute carrier family 35 member F6 OS=Homo sapiens OX=9606 GN=SLC35F6 PE=1 SV=1	3.301	3	1	1	371	40.2	SLC35F6	0.415	-1.27	SLC35F6	121771	79861.4	74371.3	446424	192646	138322
P11216	Glycogen phosphorylase, brain form OS=Homo sapiens OX=9606 GN=PYGB PE=1 SV=5	53.881	15	27	7	843	96.6	PYGB	0.415	-1.27	PYGB	2.55724e+06	211941	1.0649e+06	6.44107e+06	6.59441e+06	2.39574e+06
P53990	IST1 homolog OS=Homo sapiens OX=9606 GN=IST1 PE=1 SV=1	32.672	27	21	8	364	39.7	IST1	0.415	-1.27	IST1	3.685e+06	996453	2.31162e+06	1.32191e+07	6.02615e+06	3.72657e+06
P31949	Protein S100-A11 OS=Homo sapiens OX=9606 GN=S100A11 PE=1 SV=2	23.898	42	15	4	105	11.7	S100A11	0.414	-1.27	S100A11	2.63607e+06	5.99864e+06	2.10492e+06	7.15923e+06	6.76008e+06	5.58904e+06
O15144	Actin-related protein 2/3 complex subunit 2 OS=Homo sapiens OX=9606 GN=ARPC2 PE=1 SV=1	24.782	21	18	6	300	34.3	ARPC2	0.414	-1.27	ARPC2	2.11619e+06	85692.9	762572	6.15664e+06	5.67899e+06	5.26621e+06
P18433	Receptor-type tyrosine-protein phosphatase alpha OS=Homo sapiens OX=9606 GN=PTPRA PE=1 SV=3	35.222	14	13	8	802	90.7	PTPRA	0.414	-1.27	PTPRA	405605	592922	248221	3.94479e+06	889150	2.58933e+06
Q04941	Proteolipid protein 2 OS=Homo sapiens OX=9606 GN=PLP2 PE=1 SV=1	2.204	9	5	1	152	16.7	PLP2	0.413	-1.28	PLP2	1.90683e+06	1.48815e+06	2.51901e+06	4.36786e+06	4.57794e+06	6.09879e+06
P09496	Clathrin light chain A OS=Homo sapiens OX=9606 GN=CLTA PE=1 SV=1	2.527	4	1	1	248	27.1	CLTA	0.413	-1.27	CLTA	204978	423989	216031	533154	522728	505330
P16070	CD44 antigen OS=Homo sapiens OX=9606 GN=CD44 PE=1 SV=3	86.429	11	59	8	742	81.5	CD44	0.412	-1.28	CD44	1.68077e+07	3.87081e+06	1.06583e+07	4.62966e+07	3.75011e+07	4.1806e+07
P46777	60S ribosomal protein L5 OS=Homo sapiens OX=9606 GN=RPL5 PE=1 SV=3	4.727	5	2	1	297	34.3	RPL5	0.412	-1.28	RPL5	230335	0	295580	649892	749944	533634
P51178	1-phosphatidylinositol 4,5-bisphosphate phosphodiesterase delta-1 OS=Homo sapiens OX=9606 GN=PLCD1 PE=1 SV=2	53.593	20	13	10	756	85.6	PLCD1	0.411	-1.28	PLCD1	668220	684296	527850	4.29066e+06	3.02972e+06	3.63986e+06
P63241	Eukaryotic translation initiation factor 5A-1 OS=Homo sapiens OX=9606 GN=EIF5A PE=1 SV=2	47.09	45	13	5	154	16.8	EIF5A	0.41	-1.29	EIF5A	1.92949e+06	0	664616	6.20469e+06	5.53118e+06	6.44438e+06
P12955	Xaa-Pro dipeptidase OS=Homo sapiens OX=9606 GN=PEPD PE=1 SV=3	3.088	2	1	1	493	54.5	PEPD	0.409	-1.29	PEPD	117332	0	0	304162	253813	287012
P09525	Annexin A4 OS=Homo sapiens OX=9606 GN=ANXA4 PE=1 SV=4	113.576	55	80	15	319	35.9	ANXA4	0.409	-1.29	ANXA4	1.76407e+07	1.65391e+07	1.11431e+07	5.33036e+07	5.63614e+07	2.97841e+07
O95166	Gamma-aminobutyric acid receptor-associated protein OS=Homo sapiens OX=9606 GN=GABARAP PE=1 SV=1	3.709	9	1	1	117	13.9	GABARAP	0.407	-1.3	GABARAP	271582	0	61173.1	381013	287104	263613
P05023	Sodium/potassium-transporting ATPase subunit alpha-1 OS=Homo sapiens OX=9606 GN=ATP1A1 PE=1 SV=1	228.348	37	160	31	1023	112.8	ATP1A1	0.405	-1.31	ATP1A1	3.55278e+07	2.09576e+07	3.66414e+07	1.0537e+08	8.65847e+07	8.62077e+07
O75695	Protein XRP2 OS=Homo sapiens OX=9606 GN=RP2 PE=1 SV=4	6.987	5	7	2	350	39.6	RP2	0.404	-1.31	RP2	808842	0	617506	2.78004e+06	1.80529e+06	2.07934e+06
Q12846	Syntaxin-4 OS=Homo sapiens OX=9606 GN=STX4 PE=1 SV=2	31.962	25	16	6	297	34.2	STX4	0.401	-1.32	STX4	2.21485e+06	1.19668e+06	1.76343e+06	6.43909e+06	5.48474e+06	4.80934e+06
Q16832	Discoidin domain-containing receptor 2 OS=Homo sapiens OX=9606 GN=DDR2 PE=1 SV=2	7.162	5	2	2	855	96.7	DDR2	0.401	-1.32	DDR2	66966.7	0	0	217860	127907	0
P27105	Erythrocyte band 7 integral membrane protein OS=Homo sapiens OX=9606 GN=STOM PE=1 SV=3	145.936	66	172	14	288	31.7	STOM	0.4	-1.32	STOM	5.36263e+07	3.13876e+07	4.4716e+07	1.60474e+08	1.01337e+08	8.5385e+07
P49368	T-complex protein 1 subunit gamma OS=Homo sapiens OX=9606 GN=CCT3 PE=1 SV=4	10.6	4	5	2	545	60.5	CCT3	0.4	-1.32	CCT3	105225	0	0	991789	1.1232e+06	920018
P22392	Nucleoside diphosphate kinase B OS=Homo sapiens OX=9606 GN=NME2 PE=1 SV=1	35.97	48	25	3	152	17.3	NME2	0.4	-1.32	NME2	1.04769e+06	619534	437679	3.66988e+06	2.63916e+06	3.96711e+06
P62328	Thymosin beta-4 OS=Homo sapiens OX=9606 GN=TMSB4X PE=1 SV=2	19.554	64	4	3	44	5.1	TMSB4X	0.399	-1.33	TMSB4X	1.17252e+06	0	282229	3.16984e+06	908525	1.64936e+06
P55209	Nucleosome assembly protein 1-like 1 OS=Homo sapiens OX=9606 GN=NAP1L1 PE=1 SV=1	5.351	4	1	1	391	45.3	NAP1L1	0.399	-1.33	NAP1L1	76621.1	0	0	245484	192091	148932
P78539	Sushi repeat-containing protein SRPX OS=Homo sapiens OX=9606 GN=SRPX PE=1 SV=1	64.173	35	38	13	464	51.5	SRPX	0.399	-1.33	SRPX	6.8185e+06	1.33192e+06	2.98513e+06	1.57874e+07	1.61104e+07	1.41308e+07
O95865	N(G),N(G)-dimethylarginine dimethylaminohydrolase 2 OS=Homo sapiens OX=9606 GN=DDAH2 PE=1 SV=1	11.859	18	7	3	285	29.6	DDAH2	0.399	-1.33	DDAH2	561573	157815	682380	1.14455e+06	449026	1.83705e+06
Q9C0H2	Protein tweety homolog 3 OS=Homo sapiens OX=9606 GN=TTYH3 PE=1 SV=3	19.316	7	4	3	523	57.5	TTYH3	0.398	-1.33	TTYH3	628463	67424.1	92086.1	1.83809e+06	290505	188455
P52943	Cysteine-rich protein 2 OS=Homo sapiens OX=9606 GN=CRIP2 PE=1 SV=1	5.219	8	2	1	208	22.5	CRIP2	0.397	-1.33	CRIP2	207471	0	209768	745993	525394	488924
P24821	Tenascin OS=Homo sapiens OX=9606 GN=TNC PE=1 SV=3	180.56	23	75	33	2201	240.7	TNC	0.396	-1.34	TNC	4.24439e+06	6.47157e+06	1.55236e+08	7.04168e+06	5.59593e+07	5.9275e+07
Q9Y625	Glypican-6 OS=Homo sapiens OX=9606 GN=GPC6 PE=1 SV=1	25.039	11	9	4	555	62.7	GPC6	0.392	-1.35	GPC6	644829	428784	295237	841161	487136	3.40359e+06
P60033	CD81 antigen OS=Homo sapiens OX=9606 GN=CD81 PE=1 SV=1	84.319	31	148	5	236	25.8	CD81	0.391	-1.36	CD81	3.87315e+07	1.3297e+07	1.44555e+07	1.29801e+08	5.66144e+07	4.32009e+07
P80723	Brain acid soluble protein 1 OS=Homo sapiens OX=9606 GN=BASP1 PE=1 SV=2	112.742	76	113	11	227	22.7	BASP1	0.391	-1.35	BASP1	2.70743e+07	1.86562e+07	2.10198e+07	8.37611e+07	5.0681e+07	6.92213e+07
Q9UI08	Ena/VASP-like protein OS=Homo sapiens OX=9606 GN=EVL PE=1 SV=2	2.576	2	1	1	416	44.6	EVL	0.389	-1.36	EVL	94877.6	234482	94848.6	244114	279702	280405
Q12959	Disks large homolog 1 OS=Homo sapiens OX=9606 GN=DLG1 PE=1 SV=2	27.648	14	14	7	904	100.4	DLG1	0.389	-1.36	DLG1	78752.6	2.33071e+06	442144	3.1822e+06	1.82431e+06	3.62706e+06
P13797	Plastin-3 OS=Homo sapiens OX=9606 GN=PLS3 PE=1 SV=4	37.713	16	18	8	630	70.8	PLS3	0.387	-1.37	PLS3	660895	634830	124705	3.59914e+06	3.47596e+06	3.9514e+06
Q96FJ2	Dynein light chain 2, cytoplasmic OS=Homo sapiens OX=9606 GN=DYNLL2 PE=1 SV=1	6.541	12	4	1	89	10.3	DYNLL2	0.387	-1.37	DYNLL2	337706	0	215765	796933	609303	724904
Q9Y240	C-type lectin domain family 11 member A OS=Homo sapiens OX=9606 GN=CLEC11A PE=1 SV=1	10.926	11	7	3	323	35.7	CLEC11A	0.386	-1.37	CLEC11A	656251	1.08506e+06	1.49284e+06	621789	3.14877e+06	4.1395e+06
P35579	Myosin-9 OS=Homo sapiens OX=9606 GN=MYH9 PE=1 SV=4	550.175	40	324	56	1960	226.4	MYH9	0.385	-1.38	MYH9	3.25106e+07	1.41937e+07	3.31162e+07	3.10839e+07	1.13346e+08	2.78967e+08
P46940	Ras GTPase-activating-like protein IQGAP1 OS=Homo sapiens OX=9606 GN=IQGAP1 PE=1 SV=1	117.221	20	44	24	1657	189.1	IQGAP1	0.385	-1.38	IQGAP1	1.9516e+07	2.06221e+06	4.46889e+06	2.27934e+07	3.30915e+07	3.75443e+07
P04216	Thy-1 membrane glycoprotein OS=Homo sapiens OX=9606 GN=THY1 PE=1 SV=2	48.892	25	59	4	161	17.9	THY1	0.385	-1.38	THY1	9.02286e+06	1.42328e+06	1.15675e+07	2.22258e+07	2.21053e+07	6.91391e+07
Q96S97	Myeloid-associated differentiation marker OS=Homo sapiens OX=9606 GN=MYADM PE=1 SV=2	13.425	10	5	2	322	35.3	MYADM	0.383	-1.39	MYADM	1.90554e+06	342973	298739	4.99381e+06	5.28552e+06	3.19014e+06
Q96HC4	PDZ and LIM domain protein 5 OS=Homo sapiens OX=9606 GN=PDLIM5 PE=1 SV=5	2.58	2	1	1	596	63.9	PDLIM5	0.383	-1.39	PDLIM5	314757	0	0	822162	872427	462522
P21589	5'-nucleotidase OS=Homo sapiens OX=9606 GN=NT5E PE=1 SV=1	388.436	64	502	32	574	63.3	NT5E	0.38	-1.4	NT5E	9.1994e+08	8.00326e+07	1.43236e+09	1.11324e+09	1.25071e+09	7.47589e+08
Q92542	Nicastrin OS=Homo sapiens OX=9606 GN=NCSTN PE=1 SV=2	13.403	7	4	4	709	78.4	NCSTN	0.38	-1.4	NCSTN	2.49514e+06	0	906500	4.23373e+06	2.75614e+06	2.79715e+06
O14828	Secretory carrier-associated membrane protein 3 OS=Homo sapiens OX=9606 GN=SCAMP3 PE=1 SV=3	17.408	9	5	2	347	38.3	SCAMP3	0.379	-1.4	SCAMP3	382163	0	113916	1.96666e+06	1.01384e+06	719051
Q14112	Nidogen-2 OS=Homo sapiens OX=9606 GN=NID2 PE=1 SV=3	8.13	2	1	1	1375	151.2	NID2	0.379	-1.4	NID2	0	0	119246	0	0	314478
P35221	Catenin alpha-1 OS=Homo sapiens OX=9606 GN=CTNNA1 PE=1 SV=1	61.82	18	18	11	906	100	CTNNA1	0.377	-1.41	CTNNA1	1.67016e+06	843705	1.27963e+06	7.29183e+06	3.82673e+06	8.34759e+06
Q16563	Synaptophysin-like protein 1 OS=Homo sapiens OX=9606 GN=SYPL1 PE=1 SV=1	3.917	4	4	1	259	28.5	SYPL1	0.369	-1.44	SYPL1	591047	712955	427170	1.93454e+06	1.15918e+06	1.4445e+06
Q8WWI5	Choline transporter-like protein 1 OS=Homo sapiens OX=9606 GN=SLC44A1 PE=1 SV=1	105.397	24	118	14	657	73.3	SLC44A1	0.369	-1.44	SLC44A1	2.03258e+07	6.20767e+06	5.95457e+06	5.72863e+07	2.85606e+07	2.0593e+07
Q9HAC8	Ubiquitin domain-containing protein 1 OS=Homo sapiens OX=9606 GN=UBTD1 PE=1 SV=1	4.96	9	2	2	227	25.9	UBTD1	0.368	-1.44	UBTD1	115348	0	0	748503	274070	486447
Q9UL26	Ras-related protein Rab-22A OS=Homo sapiens OX=9606 GN=RAB22A PE=1 SV=2	8.548	18	2	2	194	21.8	RAB22A	0.367	-1.45	RAB22A	130348	0	0	931208	0	0
P01111	GTPase NRas OS=Homo sapiens OX=9606 GN=NRAS PE=1 SV=1	25.151	38	11	1	189	21.2	NRAS	0.367	-1.44	NRAS	730031	0	312146	1.73347e+06	973922	1.14377e+06
Q15286	Ras-related protein Rab-35 OS=Homo sapiens OX=9606 GN=RAB35 PE=1 SV=1	27.15	32	72	4	201	23	RAB35	0.366	-1.45	RAB35	2.61332e+06	1.61407e+06	1.30024e+06	6.82976e+06	5.42403e+06	5.61948e+06
O94760	N(G),N(G)-dimethylarginine dimethylaminohydrolase 1 OS=Homo sapiens OX=9606 GN=DDAH1 PE=1 SV=3	2.909	4	2	1	285	31.1	DDAH1	0.366	-1.45	DDAH1	44927.4	94978.6	120400	259218	122332	627954
P62805	Histone H4 OS=Homo sapiens OX=9606 GN=H4C1 PE=1 SV=2	39.547	52	29	7	103	11.4	H4C1	0.365	-1.46	H4C1	6.67392e+06	2.07362e+07	2.72347e+06	1.56712e+07	5.1244e+07	9.77453e+06
P27824	Calnexin OS=Homo sapiens OX=9606 GN=CANX PE=1 SV=2	13.831	7	5	3	592	67.5	CANX	0.365	-1.45	CANX	396794	427265	0	1.54847e+06	2.21821e+06	813943
P13987	CD59 glycoprotein OS=Homo sapiens OX=9606 GN=CD59 PE=1 SV=1	42.253	38	151	5	128	14.2	CD59	0.365	-1.45	CD59	7.98065e+07	7.44396e+07	4.98456e+07	1.87579e+08	1.78847e+08	1.20177e+08
Q96AC1	Fermitin family homolog 2 OS=Homo sapiens OX=9606 GN=FERMT2 PE=1 SV=1	31.386	11	11	5	680	77.8	FERMT2	0.365	-1.45	FERMT2	863355	89445.4	924793	2.21489e+06	2.58419e+06	3.48167e+06
P07355	Annexin A2 OS=Homo sapiens OX=9606 GN=ANXA2 PE=1 SV=2	312.961	79	716	32	339	38.6	ANXA2	0.362	-1.47	ANXA2	7.43449e+08	3.63219e+08	1.02058e+09	1.37487e+09	1.78269e+09	1.01342e+09
Q02952	A-kinase anchor protein 12 OS=Homo sapiens OX=9606 GN=AKAP12 PE=1 SV=4	36.538	8	8	7	1782	191.4	AKAP12	0.36	-1.47	AKAP12	95305.1	118906	0	2.18061e+06	1.09278e+06	1.21817e+06
Q8ND94	LRRN4 C-terminal-like protein OS=Homo sapiens OX=9606 GN=LRRN4CL PE=2 SV=1	34.556	21	11	3	238	25.2	LRRN4CL	0.36	-1.47	LRRN4CL	1.61148e+06	328145	480280	6.14787e+06	2.60292e+06	2.63778e+06
Q9NRV9	Heme-binding protein 1 OS=Homo sapiens OX=9606 GN=HEBP1 PE=1 SV=1	29.448	42	14	6	189	21.1	HEBP1	0.359	-1.48	HEBP1	1.15342e+06	1.11939e+06	357929	5.4407e+06	3.56615e+06	3.42556e+06
Q01518	Adenylyl cyclase-associated protein 1 OS=Homo sapiens OX=9606 GN=CAP1 PE=1 SV=5	82.814	37	42	12	475	51.9	CAP1	0.358	-1.48	CAP1	6.07422e+06	2.70435e+06	7.60332e+06	1.61258e+07	1.56218e+07	1.6711e+07
Q7Z304	MAM domain-containing protein 2 OS=Homo sapiens OX=9606 GN=MAMDC2 PE=2 SV=3	5.457	6	2	2	686	77.5	MAMDC2	0.357	-1.49	MAMDC2	159212	0	0	486054	0	410105
O15031	Plexin-B2 OS=Homo sapiens OX=9606 GN=PLXNB2 PE=1 SV=3	106.071	15	54	21	1838	205	PLXNB2	0.356	-1.49	PLXNB2	7.81699e+06	1.52451e+06	5.84241e+06	2.35696e+07	1.59151e+07	2.11694e+07
P08133	Annexin A6 OS=Homo sapiens OX=9606 GN=ANXA6 PE=1 SV=3	298.934	63	264	37	673	75.8	ANXA6	0.356	-1.49	ANXA6	6.87074e+07	4.798e+07	4.57927e+07	1.95756e+08	2.36426e+08	1.56793e+08
P62942	Peptidyl-prolyl cis-trans isomerase FKBP1A OS=Homo sapiens OX=9606 GN=FKBP1A PE=1 SV=2	12.61	26	4	2	108	11.9	FKBP1A	0.354	-1.5	FKBP1A	1191021	118684	958004	3.98195e+06	1.02868e+06	1.85625e+06
P35080	Profilin-2 OS=Homo sapiens OX=9606 GN=PFN2 PE=1 SV=3	8.215	10	2	1	140	15	PFN2	0.354	-1.5	PFN2	237626	0	0	671656	583952	779582
P11234	Ras-related protein Ral-B OS=Homo sapiens OX=9606 GN=RALB PE=1 SV=1	43.285	51	25	3	206	23.4	RALB	0.353	-1.5	RALB	1.88529e+06	95000.7	390398	4.6767e+06	3.74026e+06	3.73206e+06
Q99584	Protein S100-A13 OS=Homo sapiens OX=9606 GN=S100A13 PE=1 SV=1	6.697	18	8	2	98	11.5	S100A13	0.353	-1.5	S100A13	1.58812e+06	2.36365e+06	1.68817e+06	5.36403e+06	2.18009e+06	5.82357e+06
Q71UM5	40S ribosomal protein S27-like OS=Homo sapiens OX=9606 GN=RPS27L PE=1 SV=3	2.165	10	1	1	84	9.5	RPS27L	0.353	-1.5	RPS27L	78893.1	153378	0	346287	392972	246547
Q08722	Leukocyte surface antigen CD47 OS=Homo sapiens OX=9606 GN=CD47 PE=1 SV=1	9.503	9	15	3	323	35.2	CD47	0.352	-1.51	CD47	7176924	3.13388e+06	6.85226e+06	2.33564e+07	1.66024e+07	1.42938e+07
Q6NZI2	Caveolae-associated protein 1 OS=Homo sapiens OX=9606 GN=CAVIN1 PE=1 SV=1	22.847	14	11	4	390	43.5	CAVIN1	0.352	-1.51	CAVIN1	1.39557e+06	1.57059e+06	191678	3.76087e+06	4.49817e+06	1.8835e+06
O43795	Unconventional myosin-Ib OS=Homo sapiens OX=9606 GN=MYO1B PE=1 SV=3	34.635	9	17	9	1136	131.9	MYO1B	0.351	-1.51	MYO1B	504824	684989	1.62974e+06	4.28715e+06	3.43683e+06	5.48946e+06
O75487	Glypican-4 OS=Homo sapiens OX=9606 GN=GPC4 PE=1 SV=4	22.216	7	6	2	556	62.4	GPC4	0.347	-1.53	GPC4	604166	0	0	2.30141e+06	731086	1.71141e+06
P08670	Vimentin OS=Homo sapiens OX=9606 GN=VIM PE=1 SV=4	142.146	53	76	19	466	53.6	VIM	0.347	-1.53	VIM	1.06222e+07	6.54135e+06	7.679e+06	3.4697e+07	4.52428e+07	1.84333e+07
P98095	Fibulin-2 OS=Homo sapiens OX=9606 GN=FBLN2 PE=1 SV=2	3.918	1	1	1	1184	126.5	FBLN2	0.347	-1.53	FBLN2	191975	0	217285	811456	359422	588344
P29992	Guanine nucleotide-binding protein subunit alpha-11 OS=Homo sapiens OX=9606 GN=GNA11 PE=1 SV=2	79.454	48	48	9	359	42.1	GNA11	0.347	-1.53	GNA11	3.43113e+06	2.46686e+06	3.40166e+06	1.67908e+07	1.17618e+07	1.43326e+07
P21291	Cysteine and glycine-rich protein 1 OS=Homo sapiens OX=9606 GN=CSRP1 PE=1 SV=3	17.957	28	5	3	193	20.6	CSRP1	0.347	-1.53	CSRP1	866106	0	197562	2.02408e+06	2.03573e+06	1.81082e+06
P18084	Integrin beta-5 OS=Homo sapiens OX=9606 GN=ITGB5 PE=1 SV=1	152.584	39	79	20	799	88	ITGB5	0.347	-1.53	ITGB5	7.98401e+06	1.26943e+06	4.9402e+06	2.93526e+07	1.59572e+07	3.56403e+07
P17931	Galectin-3 OS=Homo sapiens OX=9606 GN=LGALS3 PE=1 SV=5	23.429	22	13	5	250	26.1	LGALS3	0.346	-1.53	LGALS3	2.69225e+06	130727	1.32526e+06	1.10387e+07	5.09903e+06	6.40893e+06
P35241	Radixin OS=Homo sapiens OX=9606 GN=RDX PE=1 SV=1	127.17	37	133	7	583	68.5	RDX	0.344	-1.54	RDX	655937	505245	606845	3.27777e+06	2.19902e+06	2.56075e+06
P04083	Annexin A1 OS=Homo sapiens OX=9606 GN=ANXA1 PE=1 SV=2	235.554	73	257	24	346	38.7	ANXA1	0.343	-1.54	ANXA1	6.37716e+07	5.48022e+07	3.19543e+07	1.9355e+08	1.88332e+08	1.33488e+08
P24534	Elongation factor 1-beta OS=Homo sapiens OX=9606 GN=EEF1B2 PE=1 SV=3	13.429	10	6	2	225	24.7	EEF1B2	0.341	-1.55	EEF1B2	74933.4	336141	124142	667327	906027	730219
P18085	ADP-ribosylation factor 4 OS=Homo sapiens OX=9606 GN=ARF4 PE=1 SV=3	58.501	44	60	3	180	20.5	ARF4	0.341	-1.55	ARF4	1.84557e+06	498812	915944	4.46824e+06	2.87698e+06	3.34364e+06
P11142	Heat shock cognate 71 kDa protein OS=Homo sapiens OX=9606 GN=HSPA8 PE=1 SV=1	368.842	56	427	26	646	70.9	HSPA8	0.34	-1.56	HSPA8	1.07424e+08	5.79352e+07	6.28978e+07	4.49143e+08	1.8533e+08	1.24169e+08
Q9NY35	Claudin domain-containing protein 1 OS=Homo sapiens OX=9606 GN=CLDND1 PE=1 SV=1	12.362	15	3	3	253	28.6	CLDND1	0.34	-1.56	CLDND1	0	323665	0	1.93102e+06	568416	1.20856e+06
O94973	AP-2 complex subunit alpha-2 OS=Homo sapiens OX=9606 GN=AP2A2 PE=1 SV=2	18.569	4	7	1	939	103.9	AP2A2	0.34	-1.56	AP2A2	119928	250517	137790	507996	468495	352391
Q92633	Lysophosphatidic acid receptor 1 OS=Homo sapiens OX=9606 GN=LPAR1 PE=1 SV=3	16.632	14	5	4	364	41.1	LPAR1	0.34	-1.55	LPAR1	1.60332e+06	91064.7	31400	5.79446e+06	3.58684e+06	919930
P40121	Macrophage-capping protein OS=Homo sapiens OX=9606 GN=CAPG PE=1 SV=2	9.129	9	7	3	348	38.5	CAPG	0.339	-1.56	CAPG	494756	0	253567	2.41491e+06	1.17019e+06	1.79324e+06
P62070	Ras-related protein R-Ras2 OS=Homo sapiens OX=9606 GN=RRAS2 PE=1 SV=1	50.368	49	28	5	204	23.4	RRAS2	0.339	-1.56	RRAS2	2.11821e+06	576667	1.5572e+06	5.5549e+06	6.34916e+06	3.88235e+06
O94832	Unconventional myosin-Id OS=Homo sapiens OX=9606 GN=MYO1D PE=1 SV=2	39.014	12	17	12	1006	116.1	MYO1D	0.339	-1.56	MYO1D	622536	568677	2.35427e+06	3.60575e+06	5.32172e+06	1.41506e+07
P15531	Nucleoside diphosphate kinase A OS=Homo sapiens OX=9606 GN=NME1 PE=1 SV=1	32.476	41	24	2	152	17.1	NME1	0.336	-1.57	NME1	264201	0	132032	1.02193e+06	658503	952923
P61353	60S ribosomal protein L27 OS=Homo sapiens OX=9606 GN=RPL27 PE=1 SV=2	6.719	14	2	2	136	15.8	RPL27	0.336	-1.57	RPL27	244731	0	197994	615631	760277	564105
Q68CP4	Heparan-alpha-glucosaminide N-acetyltransferase OS=Homo sapiens OX=9606 GN=HGSNAT PE=1 SV=2	5.71	3	2	2	663	73.2	HGSNAT	0.335	-1.58	HGSNAT	656282	0	497337	2.36827e+06	1.51509e+06	1.64632e+06
P27635	60S ribosomal protein L10 OS=Homo sapiens OX=9606 GN=RPL10 PE=1 SV=4	3.544	6	2	1	214	24.6	RPL10	0.331	-1.6	RPL10	91136.3	98970.5	83934.4	210423	275657	309341
P50281	Matrix metalloproteinase-14 OS=Homo sapiens OX=9606 GN=MMP14 PE=1 SV=3	28.114	13	15	6	582	65.9	MMP14	0.331	-1.6	MMP14	1.39917e+06	0	1.90283e+06	6.6382e+06	3.95545e+06	8.40332e+06
Q9UBI6	Guanine nucleotide-binding protein G(I)/G(S)/G(O) subunit gamma-12 OS=Homo sapiens OX=9606 GN=GNG12 PE=1 SV=3	17.139	54	8	3	72	8	GNG12	0.33	-1.6	GNG12	1.51931e+06	997462	982895	5.06023e+06	2.34131e+06	4.59557e+06
Q9Y6M5	Zinc transporter 1 OS=Homo sapiens OX=9606 GN=SLC30A1 PE=1 SV=3	2.981	2	3	1	507	55.3	SLC30A1	0.328	-1.61	SLC30A1	328415	0	176121	831821	648256	742185
Q9NZM1	Myoferlin OS=Homo sapiens OX=9606 GN=MYOF PE=1 SV=1	178.105	25	78	38	2061	234.6	MYOF	0.326	-1.62	MYOF	8.10712e+06	3.292e+06	9.26766e+06	3.73656e+07	2.85514e+07	2.3595e+07
Q13683	Integrin alpha-7 OS=Homo sapiens OX=9606 GN=ITGA7 PE=1 SV=3	6.321	4	4	3	1181	128.9	ITGA7	0.326	-1.62	ITGA7	123118	0	0	813541	285120	486616
Q16610	Extracellular matrix protein 1 OS=Homo sapiens OX=9606 GN=ECM1 PE=1 SV=2	3.548	2	1	1	540	60.6	ECM1	0.326	-1.62	ECM1	756377	0	1.16668e+06	806519	2.88067e+06	5.11396e+06
P11413	Glucose-6-phosphate 1-dehydrogenase OS=Homo sapiens OX=9606 GN=G6PD PE=1 SV=4	21.77	14	16	7	515	59.2	G6PD	0.326	-1.62	G6PD	1.0374e+06	686060	688122	3.57564e+06	3.80771e+06	2.94297e+06
P78509	Reelin OS=Homo sapiens OX=9606 GN=RELN PE=1 SV=3	7.397	1	6	3	3460	388.1	RELN	0.325	-1.62	RELN	340385	1.19142e+06	325838	84659.1	1.59334e+06	2.93329e+06
P51153	Ras-related protein Rab-13 OS=Homo sapiens OX=9606 GN=RAB13 PE=1 SV=1	20.348	34	56	4	203	22.8	RAB13	0.324	-1.63	RAB13	145449	189397	115892	2.60563e+06	484268	787424
Q7Z5G4	Golgin subfamily A member 7 OS=Homo sapiens OX=9606 GN=GOLGA7 PE=1 SV=2	17.332	25	7	3	137	15.8	GOLGA7	0.324	-1.63	GOLGA7	211629	478348	151464	1.39537e+06	966732	689361
P06756	Integrin alpha-V OS=Homo sapiens OX=9606 GN=ITGAV PE=1 SV=2	240.301	39	124	31	1048	116	ITGAV	0.323	-1.63	ITGAV	2.14288e+07	5.70789e+06	1.89473e+07	7.68991e+07	4.53435e+07	9.4282e+07
P30085	UMP-CMP kinase OS=Homo sapiens OX=9606 GN=CMPK1 PE=1 SV=3	8.829	11	4	2	196	22.2	CMPK1	0.323	-1.63	CMPK1	306728	0	0	856295	867068	1.02051e+06
P62241	40S ribosomal protein S8 OS=Homo sapiens OX=9606 GN=RPS8 PE=1 SV=2	5.679	8	4	2	208	24.2	RPS8	0.322	-1.63	RPS8	209145	211177	0	894198	786458	892560
O95819	Mitogen-activated protein kinase kinase kinase kinase 4 OS=Homo sapiens OX=9606 GN=MAP4K4 PE=1 SV=2	40.447	10	19	11	1239	142	MAP4K4	0.316	-1.66	MAP4K4	516503	1.14963e+06	1.07168e+06	6.82636e+06	3.81022e+06	3.87956e+06
O00186	Syntaxin-binding protein 3 OS=Homo sapiens OX=9606 GN=STXBP3 PE=1 SV=2	53.269	18	20	9	592	67.7	STXBP3	0.314	-1.67	STXBP3	1.66335e+06	1.335e+06	1.58872e+06	1.16268e+07	5.25895e+06	6.2943e+06
Q96PY5	Formin-like protein 2 OS=Homo sapiens OX=9606 GN=FMNL2 PE=1 SV=3	5.696	2	3	2	1086	123.2	FMNL2	0.314	-1.67	FMNL2	146093	0	0	1.05512e+06	0	983026
P34932	Heat shock 70 kDa protein 4 OS=Homo sapiens OX=9606 GN=HSPA4 PE=1 SV=4	18.958	5	6	3	840	94.3	HSPA4	0.313	-1.68	HSPA4	203791	0	127423	1.62754e+06	1.4218e+06	1.32636e+06
Q9Y696	Chloride intracellular channel protein 4 OS=Homo sapiens OX=9606 GN=CLIC4 PE=1 SV=4	108.331	77	66	12	253	28.8	CLIC4	0.313	-1.68	CLIC4	7.37082e+06	1.53369e+07	7.68646e+06	4.03634e+07	2.80392e+07	3.7198e+07
P78417	Glutathione S-transferase omega-1 OS=Homo sapiens OX=9606 GN=GSTO1 PE=1 SV=2	24.308	28	19	7	241	27.5	GSTO1	0.311	-1.69	GSTO1	2.40333e+06	172969	1.167e+06	8.48703e+06	6.25464e+06	7.36075e+06
Q96CW1	AP-2 complex subunit mu OS=Homo sapiens OX=9606 GN=AP2M1 PE=1 SV=2	12.496	12	6	4	435	49.6	AP2M1	0.311	-1.69	AP2M1	694833	839976	553927	3.17722e+06	2.60801e+06	2.06279e+06
Q9H2G2	STE20-like serine/threonine-protein kinase OS=Homo sapiens OX=9606 GN=SLK PE=1 SV=1	9.253	3	6	4	1235	142.6	SLK	0.31	-1.69	SLK	291653	339968	272501	2.271e+06	1.52937e+06	1.37116e+06
P10768	S-formylglutathione hydrolase OS=Homo sapiens OX=9606 GN=ESD PE=1 SV=2	22.476	26	12	5	282	31.4	ESD	0.309	-1.7	ESD	1.03845e+06	1.58071e+06	615823	4.3175e+06	4.08488e+06	3.65807e+06
Q96CX2	BTB/POZ domain-containing protein KCTD12 OS=Homo sapiens OX=9606 GN=KCTD12 PE=1 SV=1	53.407	44	23	9	325	35.7	KCTD12	0.308	-1.7	KCTD12	2.57022e+06	331820	265080	1.30657e+07	6.39992e+06	6.92998e+06
Q9H2A2	2-aminomuconic semialdehyde dehydrogenase OS=Homo sapiens OX=9606 GN=ALDH8A1 PE=1 SV=1	6.407	5	1	1	487	53.4	ALDH8A1	0.307	-1.71	ALDH8A1	216538	0	0	0	535025	931804
Q15262	Receptor-type tyrosine-protein phosphatase kappa OS=Homo sapiens OX=9606 GN=PTPRK PE=1 SV=2	2.575	1	1	1	1439	162	PTPRK	0.307	-1.7	PTPRK	134138	0	58161.9	368839	247059	224211
O43854	EGF-like repeat and discoidin I-like domain-containing protein 3 OS=Homo sapiens OX=9606 GN=EDIL3 PE=1 SV=1	110.263	42	70	18	480	53.7	EDIL3	0.307	-1.7	EDIL3	4.96813e+07	1.56909e+08	1.23404e+08	1.14912e+08	1.11445e+08	7.71573e+07
P00533	Epidermal growth factor receptor OS=Homo sapiens OX=9606 GN=EGFR PE=1 SV=2	80.121	19	24	17	1210	134.2	EGFR	0.305	-1.71	EGFR	3.05813e+06	431121	1.21546e+06	1.58976e+07	8.6259e+06	8.99319e+06
Q9Y4F1	FERM, ARHGEF and pleckstrin domain-containing protein 1 OS=Homo sapiens OX=9606 GN=FARP1 PE=1 SV=1	22.267	5	9	5	1045	118.6	FARP1	0.304	-1.72	FARP1	336907	715453	588474	2.01687e+06	1.96923e+06	2.626e+06
P35222	Catenin beta-1 OS=Homo sapiens OX=9606 GN=CTNNB1 PE=1 SV=1	31.31	15	17	7	781	85.4	CTNNB1	0.304	-1.72	CTNNB1	1.22032e+06	1.25976e+06	472651	5.15151e+06	2.87043e+06	5.61193e+06
P20020	Plasma membrane calcium-transporting ATPase 1 OS=Homo sapiens OX=9606 GN=ATP2B1 PE=1 SV=4	188.418	25	91	14	1220	134.6	ATP2B1	0.303	-1.72	ATP2B1	1.7588e+08	2.09245e+08	4.11623e+08	1.55978e+08	2.69471e+08	1.85644e+08
Q9Y2J2	Band 4.1-like protein 3 OS=Homo sapiens OX=9606 GN=EPB41L3 PE=1 SV=2	46.745	14	14	11	1087	120.6	EPB41L3	0.301	-1.73	EPB41L3	819233	122829	351883	2.01904e+06	2.32296e+06	5.12054e+06
O75044	SLIT-ROBO Rho GTPase-activating protein 2 OS=Homo sapiens OX=9606 GN=SRGAP2 PE=1 SV=3	5.95	1	3	1	1071	120.8	SRGAP2	0.3	-1.74	SRGAP2	117841	0	135533	511082	342256	421753
O15127	Secretory carrier-associated membrane protein 2 OS=Homo sapiens OX=9606 GN=SCAMP2 PE=1 SV=2	5.716	4	1	1	329	36.6	SCAMP2	0.3	-1.74	SCAMP2	331353	0	210582	1.14334e+06	886916	678554
Q9Y3L5	Ras-related protein Rap-2c OS=Homo sapiens OX=9606 GN=RAP2C PE=1 SV=1	27.976	44	12	1	183	20.7	RAP2C	0.3	-1.73	RAP2C	489739	0	324651	1.99831e+06	1.19034e+06	980577
Q14764	Major vault protein OS=Homo sapiens OX=9606 GN=MVP PE=1 SV=4	78.622	27	41	16	893	99.3	MVP	0.299	-1.74	MVP	4.31445e+06	3.05525e+06	2.045e+06	1.52812e+07	1.44038e+07	1.03594e+07
P15559	NAD(P)H dehydrogenase [quinone] 1 OS=Homo sapiens OX=9606 GN=NQO1 PE=1 SV=1	15.694	15	8	3	274	30.8	NQO1	0.298	-1.74	NQO1	1.73403e+06	0	258974	5.60384e+06	4.34714e+06	1.76667e+06
Q9C0B5	Palmitoyltransferase ZDHHC5 OS=Homo sapiens OX=9606 GN=ZDHHC5 PE=1 SV=2	7.116	6	3	3	715	77.5	ZDHHC5	0.297	-1.75	ZDHHC5	235680	197510	180251	1.0657e+06	569585	194602
P14384	Carboxypeptidase M OS=Homo sapiens OX=9606 GN=CPM PE=1 SV=2	98.905	39	78	14	443	50.5	CPM	0.296	-1.76	CPM	1.71187e+07	4.04315e+06	1.04687e+07	6.54986e+07	5.2679e+07	3.37911e+07
O00161	Synaptosomal-associated protein 23 OS=Homo sapiens OX=9606 GN=SNAP23 PE=1 SV=1	20.629	31	8	4	211	23.3	SNAP23	0.294	-1.76	SNAP23	522478	0	361067	3.50521e+06	2.30887e+06	2.21856e+06
P80297	Metallothionein-1X OS=Homo sapiens OX=9606 GN=MT1X PE=1 SV=1	4.678	20	7	1	61	6.1	MT1X	0.293	-1.77	MT1X	688128	1.39357e+06	634237	3.68036e+06	2.25446e+06	2.34747e+06
P61601	Neurocalcin-delta OS=Homo sapiens OX=9606 GN=NCALD PE=1 SV=2	3.108	4	1	1	193	22.2	NCALD	0.293	-1.77	NCALD	65481.6	0	0	337476	202876	223381
O60716	Catenin delta-1 OS=Homo sapiens OX=9606 GN=CTNND1 PE=1 SV=1	63.414	16	20	11	968	108.1	CTNND1	0.293	-1.77	CTNND1	2.24919e+06	222454	97211.7	6.78691e+06	3.456e+06	6.69173e+06
P26373	60S ribosomal protein L13 OS=Homo sapiens OX=9606 GN=RPL13 PE=1 SV=4	7.629	10	2	2	211	24.2	RPL13	0.292	-1.78	RPL13	0	115432	0	519921	888501	395835
P23634	Plasma membrane calcium-transporting ATPase 4 OS=Homo sapiens OX=9606 GN=ATP2B4 PE=1 SV=2	218.024	31	112	17	1241	137.8	ATP2B4	0.29	-1.78	ATP2B4	5.21608e+06	1.1068e+06	4.03656e+06	2.74727e+07	2.06331e+07	1.6151e+07
Q9UEY8	Gamma-adducin OS=Homo sapiens OX=9606 GN=ADD3 PE=1 SV=1	12.491	6	4	3	706	79.1	ADD3	0.289	-1.79	ADD3	113884	0	92155.8	1.11909e+06	724209	987693
P01112	GTPase HRas OS=Homo sapiens OX=9606 GN=HRAS PE=1 SV=1	19.748	33	7	1	189	21.3	HRAS	0.288	-1.8	HRAS	197756	0	134043	660897	599584	484251
Q14699	Raftlin OS=Homo sapiens OX=9606 GN=RFTN1 PE=1 SV=4	134.687	45	67	17	578	63.1	RFTN1	0.288	-1.79	RFTN1	9.34332e+06	2.08343e+06	8.8377e+06	4.4687e+07	3.032e+07	3.76995e+07
P52895	Aldo-keto reductase family 1 member C2 OS=Homo sapiens OX=9606 GN=AKR1C2 PE=1 SV=3	14.383	11	8	1	323	36.7	AKR1C2	0.287	-1.8	AKR1C2	159476	0	0	657122	556480	246739
Q9ULC3	Ras-related protein Rab-23 OS=Homo sapiens OX=9606 GN=RAB23 PE=1 SV=1	41.204	36	14	7	237	26.6	RAB23	0.287	-1.8	RAB23	1.43492e+06	1.16472e+07	1.19962e+06	6.50982e+06	4.5699e+06	6.61417e+06
O00159	Unconventional myosin-Ic OS=Homo sapiens OX=9606 GN=MYO1C PE=1 SV=4	160.182	33	81	27	1063	121.6	MYO1C	0.287	-1.8	MYO1C	6.64501e+06	3.51275e+06	8.8839e+06	3.12592e+07	2.60248e+07	3.90406e+07
Q01650	Large neutral amino acids transporter small subunit 1 OS=Homo sapiens OX=9606 GN=SLC7A5 PE=1 SV=2	13.437	6	3	2	507	55	SLC7A5	0.286	-1.81	SLC7A5	221233	0	95165.1	1.1086e+06	1.50166e+06	476322
Q6DD88	Atlastin-3 OS=Homo sapiens OX=9606 GN=ATL3 PE=1 SV=1	8.136	4	4	2	541	60.5	ATL3	0.283	-1.82	ATL3	172994	0	0	1.41094e+06	2.1725e+06	626034
Q5ZPR3	CD276 antigen OS=Homo sapiens OX=9606 GN=CD276 PE=1 SV=1	34.059	17	12	5	534	57.2	CD276	0.282	-1.83	CD276	373731	203706	235836	2.73992e+06	2.50397e+06	3.77784e+06
P54709	Sodium/potassium-transporting ATPase subunit beta-3 OS=Homo sapiens OX=9606 GN=ATP1B3 PE=1 SV=1	42.961	48	22	8	279	31.5	ATP1B3	0.28	-1.84	ATP1B3	1.69225e+06	390526	1.36273e+06	8.46426e+06	1.29127e+07	9.85662e+06
Q15043	Zinc transporter ZIP14 OS=Homo sapiens OX=9606 GN=SLC39A14 PE=1 SV=3	19.843	7	7	2	492	54.2	SLC39A14	0.28	-1.84	SLC39A14	919658	0	609930	5.19821e+06	2.89917e+06	3.12505e+06
Q9Y6E2	Basic leucine zipper and W2 domain-containing protein 2 OS=Homo sapiens OX=9606 GN=BZW2 PE=1 SV=1	2.407	2	1	1	419	48.1	BZW2	0.279	-1.84	BZW2	76706.4	0	0	276881	158188	274794
Q12840	Kinesin heavy chain isoform 5A OS=Homo sapiens OX=9606 GN=KIF5A PE=1 SV=2	3.256	1	1	1	1032	117.3	KIF5A	0.278	-1.85	KIF5A	60140.2	463100	79951.6	291855	282846	0
Q969X1	Protein lifeguard 3 OS=Homo sapiens OX=9606 GN=TMBIM1 PE=1 SV=2	17.571	5	9	2	311	34.6	TMBIM1	0.277	-1.85	TMBIM1	2.46424e+06	340051	927238	7.23363e+06	4.70889e+06	2.23419e+06
P08195	4F2 cell-surface antigen heavy chain OS=Homo sapiens OX=9606 GN=SLC3A2 PE=1 SV=3	47.031	14	21	6	630	68	SLC3A2	0.277	-1.85	SLC3A2	2.10219e+06	3.90983e+06	249292	7.85328e+06	1.07307e+07	5.19226e+06
Q13884	Beta-1-syntrophin OS=Homo sapiens OX=9606 GN=SNTB1 PE=1 SV=3	5.373	4	1	1	538	58	SNTB1	0.275	-1.86	SNTB1	136376	0	0	495445	488352	511269
Q9H4B7	Tubulin beta-1 chain OS=Homo sapiens OX=9606 GN=TUBB1 PE=1 SV=1	73.408	29	116	6	451	50.3	TUBB1	0.272	-1.88	TUBB1	8.85847e+06	1.73124e+06	2.89249e+06	1.04149e+07	2.44792e+07	5.25019e+07
Q14156	Protein EFR3 homolog A OS=Homo sapiens OX=9606 GN=EFR3A PE=1 SV=2	21.032	9	9	5	821	92.9	EFR3A	0.27	-1.89	EFR3A	128740	72132	1.54101e+06	2.43254e+06	1.2944e+06	3.34985e+06
O95297	Myelin protein zero-like protein 1 OS=Homo sapiens OX=9606 GN=MPZL1 PE=1 SV=1	22.171	17	9	4	269	29.1	MPZL1	0.27	-1.89	MPZL1	934807	638253	430488	6.55262e+06	4.13042e+06	2.37063e+06
P09543	2',3'-cyclic-nucleotide 3'-phosphodiesterase OS=Homo sapiens OX=9606 GN=CNP PE=1 SV=2	43.663	20	23	8	421	47.5	CNP	0.269	-1.9	CNP	2.93617e+06	1.40648e+06	2.15623e+06	1.16185e+07	7.79826e+06	1.0407e+07
Q92954	Proteoglycan 4 OS=Homo sapiens OX=9606 GN=PRG4 PE=1 SV=3	10.344	3	4	4	1404	151	PRG4	0.268	-1.9	PRG4	31417.9	13581.6	266033	85136	459341	1.91994e+06
Q9Y230	RuvB-like 2 OS=Homo sapiens OX=9606 GN=RUVBL2 PE=1 SV=3	2.354	3	1	1	463	51.1	RUVBL2	0.267	-1.9	RUVBL2	97003.5	0	0	362783	391040	360925
O43895	Xaa-Pro aminopeptidase 2 OS=Homo sapiens OX=9606 GN=XPNPEP2 PE=1 SV=3	53.034	20	26	11	674	75.6	XPNPEP2	0.266	-1.91	XPNPEP2	4.81512e+06	1.7857e+06	0	2.18936e+07	2.40718e+07	0
Q04771	Activin receptor type-1 OS=Homo sapiens OX=9606 GN=ACVR1 PE=1 SV=1	5.8	5	2	2	509	57.1	ACVR1	0.265	-1.91	ACVR1	286805	0	67881.5	625446	0	543254
P15144	Aminopeptidase N OS=Homo sapiens OX=9606 GN=ANPEP PE=1 SV=4	646.226	52	747	45	967	109.5	ANPEP	0.264	-1.92	ANPEP	1.61364e+08	7.77852e+07	1.87484e+08	6.9452e+08	4.82101e+08	7.98745e+08
O43491	Band 4.1-like protein 2 OS=Homo sapiens OX=9606 GN=EPB41L2 PE=1 SV=1	32.117	10	15	6	1005	112.5	EPB41L2	0.263	-1.93	EPB41L2	997296	53096.1	788273	4.0392e+06	2.68944e+06	5.54933e+06
Q8NBI5	Solute carrier family 43 member 3 OS=Homo sapiens OX=9606 GN=SLC43A3 PE=1 SV=2	4.726	3	1	1	491	54.5	SLC43A3	0.262	-1.93	SLC43A3	156406	0	0	787110	597669	409035
P62701	40S ribosomal protein S4, X isoform OS=Homo sapiens OX=9606 GN=RPS4X PE=1 SV=2	3.771	3	2	1	263	29.6	RPS4X	0.262	-1.93	RPS4X	265252	0	177511	737744	926702	872919
Q99536	Synaptic vesicle membrane protein VAT-1 homolog OS=Homo sapiens OX=9606 GN=VAT1 PE=1 SV=2	151.782	62	60	17	393	41.9	VAT1	0.261	-1.94	VAT1	8.03583e+06	1.12586e+06	8.02471e+06	4.50114e+07	2.94215e+07	3.99697e+07
P01889	HLA class I histocompatibility antigen, B alpha chain OS=Homo sapiens OX=9606 GN=HLA-B PE=1 SV=3	32.128	20	19	2	362	40.4	HLA-B	0.26	-1.94	HLA-B	569879	0	612887	3.096e+06	3.00039e+06	3.98198e+06
P19623	Spermidine synthase OS=Homo sapiens OX=9606 GN=SRM PE=1 SV=1	2.657	3	2	1	302	33.8	SRM	0.26	-1.94	SRM	120676	0	0	481043	464249	410114
P48509	CD151 antigen OS=Homo sapiens OX=9606 GN=CD151 PE=1 SV=3	8.108	8	6	2	253	28.3	CD151	0.259	-1.95	CD151	1.79741e+06	0	500003	1.4729e+07	7.42178e+06	4.32177e+06
Q9BUT1	3-hydroxybutyrate dehydrogenase type 2 OS=Homo sapiens OX=9606 GN=BDH2 PE=1 SV=2	2.681	3	1	1	245	26.7	BDH2	0.257	-1.96	BDH2	92035.1	0	0	472185	0	271313
P26006	Integrin alpha-3 OS=Homo sapiens OX=9606 GN=ITGA3 PE=1 SV=5	56.882	10	24	9	1051	116.5	ITGA3	0.256	-1.97	ITGA3	1.02442e+06	1.3374e+06	1.79584e+06	6.44492e+06	5.24666e+06	1.18547e+07
O14786	Neuropilin-1 OS=Homo sapiens OX=9606 GN=NRP1 PE=1 SV=3	125.458	28	43	17	923	103.1	NRP1	0.254	-1.98	NRP1	5.49004e+06	979529	2.82474e+06	2.42632e+07	1.72191e+07	1.79427e+07
Q96PU5	E3 ubiquitin-protein ligase NEDD4-like OS=Homo sapiens OX=9606 GN=NEDD4L PE=1 SV=2	3.452	1	1	1	975	111.9	NEDD4L	0.252	-1.99	NEDD4L	46024.2	0	0	433651	182023	182784
Q96LD4	E3 ubiquitin-protein ligase TRIM47 OS=Homo sapiens OX=9606 GN=TRIM47 PE=1 SV=2	12.296	6	5	3	638	69.5	TRIM47	0.251	-2	TRIM47	350056	57587.8	0	1.37174e+06	1.50389e+06	351509
P49755	Transmembrane emp24 domain-containing protein 10 OS=Homo sapiens OX=9606 GN=TMED10 PE=1 SV=2	9.792	13	3	2	219	25	TMED10	0.251	-1.99	TMED10	187209	0	0	1.05771e+06	621723	186925
O15173	Membrane-associated progesterone receptor component 2 OS=Homo sapiens OX=9606 GN=PGRMC2 PE=1 SV=1	9.34	12	2	2	223	23.8	PGRMC2	0.248	-2.01	PGRMC2	87023.4	0	0	350269	383033	138502
P08174	Complement decay-accelerating factor OS=Homo sapiens OX=9606 GN=CD55 PE=1 SV=4	7.632	6	3	2	381	41.4	CD55	0.247	-2.02	CD55	365726	0	0	1.7284e+06	1.17926e+06	1.29706e+06
Q9HCJ1	Progressive ankylosis protein homolog OS=Homo sapiens OX=9606 GN=ANKH PE=1 SV=2	29.891	20	10	8	492	54.2	ANKH	0.247	-2.02	ANKH	337107	0	1.7051e+06	3.94052e+06	1.38668e+06	1.39972e+07
Q16777	Histone H2A type 2-C OS=Homo sapiens OX=9606 GN=HIST2H2AC PE=1 SV=4	10.247	22	13	2	129	14	H2AC20	0.246	-2.02	H2AC20	3.47598e+06	206013	1.88916e+06	7.49346e+06	2.30693e+07	4.86181e+06
P17813	Endoglin OS=Homo sapiens OX=9606 GN=ENG PE=1 SV=2	79.931	24	44	11	658	70.5	ENG	0.245	-2.03	ENG	3.7223e+06	2.35463e+06	2.9881e+06	1.96244e+07	1.10047e+07	1.51237e+07
P30411	B2 bradykinin receptor OS=Homo sapiens OX=9606 GN=BDKRB2 PE=1 SV=2	2.942	2	1	1	391	44.4	BDKRB2	0.244	-2.04	BDKRB2	89293.2	104852	0	532795	296162	0
Q15181	Inorganic pyrophosphatase OS=Homo sapiens OX=9606 GN=PPA1 PE=1 SV=2	7.234	8	1	1	289	32.6	PPA1	0.242	-2.05	PPA1	129889	0	0	588501	435432	536216
P63010	AP-2 complex subunit beta OS=Homo sapiens OX=9606 GN=AP2B1 PE=1 SV=1	45.466	14	20	10	937	104.5	AP2B1	0.239	-2.06	AP2B1	2.07819e+06	271931	919979	9.80199e+06	5.82906e+06	4.61675e+06
Q14192	Four and a half LIM domains protein 2 OS=Homo sapiens OX=9606 GN=FHL2 PE=1 SV=3	10.155	12	4	3	279	32.2	FHL2	0.236	-2.08	FHL2	134543	78846.9	98901.3	470462	659957	1.51997e+06
O14936	Peripheral plasma membrane protein CASK OS=Homo sapiens OX=9606 GN=CASK PE=1 SV=3	13.782	6	8	5	926	105.1	CASK	0.23	-2.12	CASK	514263	189704	192361	2.08826e+06	1.31007e+06	2.06053e+06
Q14247	Src substrate cortactin OS=Homo sapiens OX=9606 GN=CTTN PE=1 SV=2	12.662	7	4	3	550	61.5	CTTN	0.23	-2.12	CTTN	27685.1	0	0	1.42546e+06	667842	792651
Q9NQC3	Reticulon-4 OS=Homo sapiens OX=9606 GN=RTN4 PE=1 SV=2	82.934	13	22	8	1192	129.9	RTN4	0.23	-2.12	RTN4	4.56875e+06	0	1.81636e+06	1.79261e+07	2.63796e+07	1.01053e+07
P30101	Protein disulfide-isomerase A3 OS=Homo sapiens OX=9606 GN=PDIA3 PE=1 SV=4	4.592	2	1	1	505	56.7	PDIA3	0.229	-2.13	PDIA3	51895.1	0	0	226425	305560	112310
P46776	60S ribosomal protein L27a OS=Homo sapiens OX=9606 GN=RPL27A PE=1 SV=2	6.494	16	4	2	148	16.6	RPL27A	0.228	-2.14	RPL27A	201732	0	148776	1.00707e+06	1.06341e+06	847695
P40261	Nicotinamide N-methyltransferase OS=Homo sapiens OX=9606 GN=NNMT PE=1 SV=1	21.942	24	15	5	264	29.6	NNMT	0.228	-2.13	NNMT	1.9358e+06	96225.2	2.69644e+06	1.40888e+07	1.59137e+07	2.37751e+07
Q9NVJ2	ADP-ribosylation factor-like protein 8B OS=Homo sapiens OX=9606 GN=ARL8B PE=1 SV=1	2.96	5	4	1	186	21.5	ARL8B	0.228	-2.13	ARL8B	808903	522338	1.44678e+06	4.3006e+06	3.23913e+06	3.54628e+06
Q96CC6	Inactive rhomboid protein 1 OS=Homo sapiens OX=9606 GN=RHBDF1 PE=1 SV=2	8.615	4	2	2	855	97.3	RHBDF1	0.227	-2.14	RHBDF1	135224	20247.5	0	764604	800538	289680
Q9NUP9	Protein lin-7 homolog C OS=Homo sapiens OX=9606 GN=LIN7C PE=1 SV=1	22.215	27	7	4	197	21.8	LIN7C	0.225	-2.15	LIN7C	403383	230611	660688	2.46833e+06	1.82424e+06	3.02403e+06
P62745	Rho-related GTP-binding protein RhoB OS=Homo sapiens OX=9606 GN=RHOB PE=1 SV=1	25.136	19	14	1	196	22.1	RHOB	0.222	-2.17	RHOB	0	0	128857	0	579740	0
P62280	40S ribosomal protein S11 OS=Homo sapiens OX=9606 GN=RPS11 PE=1 SV=3	10.751	16	6	2	158	18.4	RPS11	0.219	-2.19	RPS11	134972	0	87370.2	815721	1.0314e+06	840153
P07099	Epoxide hydrolase 1 OS=Homo sapiens OX=9606 GN=EPHX1 PE=1 SV=1	8.442	9	4	3	455	52.9	EPHX1	0.219	-2.19	EPHX1	157316	0	0	800951	1.39926e+06	0
P11233	Ras-related protein Ral-A OS=Homo sapiens OX=9606 GN=RALA PE=1 SV=1	35.556	45	23	2	206	23.6	RALA	0.218	-2.2	RALA	215646	141228	282164	3.7877e+06	2.69071e+06	6.45549e+06
P41250	Glycine--tRNA ligase OS=Homo sapiens OX=9606 GN=GARS1 PE=1 SV=3	11.917	7	6	3	739	83.1	GARS1	0.218	-2.2	GARS1	68415.6	57337.1	0	627587	785291	744104
Q96QD8	Sodium-coupled neutral amino acid transporter 2 OS=Homo sapiens OX=9606 GN=SLC38A2 PE=1 SV=2	15.891	9	3	2	506	56	SLC38A2	0.217	-2.21	SLC38A2	982244	0	176386	3.11983e+06	2.23723e+06	1.18469e+06
P50502	Hsc70-interacting protein OS=Homo sapiens OX=9606 GN=ST13 PE=1 SV=2	20.693	13	5	4	369	41.3	ST13	0.216	-2.21	ST13	1.20213e+06	166464	0	6.60585e+06	3.19686e+06	2.6921e+06
P42224	Signal transducer and activator of transcription 1-alpha/beta OS=Homo sapiens OX=9606 GN=STAT1 PE=1 SV=2	7.05	3	2	2	750	87.3	STAT1	0.212	-2.24	STAT1	53681.9	0	0	397120	429863	654206
P61163	Alpha-centractin OS=Homo sapiens OX=9606 GN=ACTR1A PE=1 SV=1	17.947	14	14	3	376	42.6	ACTR1A	0.207	-2.27	ACTR1A	361344	0	112916	1.36451e+06	1.01861e+06	1.699e+06
P53801	Pituitary tumor-transforming gene 1 protein-interacting protein OS=Homo sapiens OX=9606 GN=PTTG1IP PE=1 SV=1	6.638	10	4	1	180	20.3	PTTG1IP	0.204	-2.3	PTTG1IP	122376	0	0	883462	600907	149583
Q687X5	Metalloreductase STEAP4 OS=Homo sapiens OX=9606 GN=STEAP4 PE=1 SV=1	125.659	38	90	13	459	51.9	STEAP4	0.204	-2.29	STEAP4	9.0362e+06	1.7906e+06	4.24946e+06	3.75204e+07	3.45021e+07	4.88949e+07
Q12884	Prolyl endopeptidase FAP OS=Homo sapiens OX=9606 GN=FAP PE=1 SV=5	219.838	43	88	26	760	87.7	FAP	0.203	-2.3	FAP	5.33201e+06	3.99421e+06	1.03132e+07	3.83753e+07	2.5222e+07	1.21521e+08
Q04828	Aldo-keto reductase family 1 member C1 OS=Homo sapiens OX=9606 GN=AKR1C1 PE=1 SV=1	11.444	10	9	1	323	36.8	AKR1C1	0.201	-2.31	AKR1C1	375685	102763	440566	1.82266e+06	1.11509e+06	2.18655e+06
P62266	40S ribosomal protein S23 OS=Homo sapiens OX=9606 GN=RPS23 PE=1 SV=3	5.044	8	1	1	143	15.8	RPS23	0.198	-2.34	RPS23	94544.9	0	0	478529	484660	380138
P08473	Neprilysin OS=Homo sapiens OX=9606 GN=MME PE=1 SV=2	120.766	36	55	21	750	85.5	MME	0.197	-2.35	MME	5.75308e+06	3.12467e+06	4.3993e+06	3.87708e+07	2.79095e+07	2.56218e+07
P60660	Myosin light polypeptide 6 OS=Homo sapiens OX=9606 GN=MYL6 PE=1 SV=2	21.126	42	13	5	151	16.9	MYL6	0.19	-2.4	MYL6	641283	227328	1.02526e+06	1.02974e+06	7.30957e+06	1.20889e+07
O75578	Integrin alpha-10 OS=Homo sapiens OX=9606 GN=ITGA10 PE=2 SV=2	21.099	6	6	5	1167	127.5	ITGA10	0.189	-2.4	ITGA10	196610	97880.5	46196.1	3.24292e+06	970411	1.45277e+06
P36021	Monocarboxylate transporter 8 OS=Homo sapiens OX=9606 GN=SLC16A2 PE=1 SV=2	9.375	5	5	2	539	59.5	SLC16A2	0.189	-2.4	SLC16A2	303496	153590	145268	1.6183e+06	932556	3.23786e+06
Q9BRG1	Vacuolar protein-sorting-associated protein 25 OS=Homo sapiens OX=9606 GN=VPS25 PE=1 SV=1	2.92	6	1	1	176	20.7	VPS25	0.184	-2.44	VPS25	115407	0	0	736376	627503	96000.4
Q8IWE4	DCN1-like protein 3 OS=Homo sapiens OX=9606 GN=DCUN1D3 PE=1 SV=1	6.015	10	3	2	304	34.3	DCUN1D3	0.183	-2.45	DCUN1D3	0	0	63163.5	344806	194639	583359
P15104	Glutamine synthetase OS=Homo sapiens OX=9606 GN=GLUL PE=1 SV=4	2.964	2	1	1	373	42	GLUL	0.183	-2.45	GLUL	55369	0	0	430380	211948	0
P17858	ATP-dependent 6-phosphofructokinase, liver type OS=Homo sapiens OX=9606 GN=PFKL PE=1 SV=6	19.407	7	6	2	780	85	PFKL	0.174	-2.52	PFKL	20171.1	0	189950	320110	396106	0
P27701	CD82 antigen OS=Homo sapiens OX=9606 GN=CD82 PE=1 SV=1	27.394	22	14	4	267	29.6	CD82	0.174	-2.52	CD82	1.18235e+06	493527	440480	9.87423e+06	2.96328e+06	6.16641e+06
Q9BR76	Coronin-1B OS=Homo sapiens OX=9606 GN=CORO1B PE=1 SV=1	14.774	7	6	3	489	54.2	CORO1B	0.159	-2.66	CORO1B	110704	0	0	889835	980172	671626
P27487	Dipeptidyl peptidase 4 OS=Homo sapiens OX=9606 GN=DPP4 PE=1 SV=2	131.846	28	90	22	766	88.2	DPP4	0.157	-2.67	DPP4	3.88459e+08	3.86461e+06	5.02723e+07	4.74016e+08	4.72775e+08	4.99421e+08
P05186	Alkaline phosphatase, tissue-nonspecific isozyme OS=Homo sapiens OX=9606 GN=ALPL PE=1 SV=4	57.472	27	32	9	524	57.3	ALPL	0.154	-2.7	ALPL	1.54558e+06	3.08616e+06	1.21597e+06	7.71617e+06	1.13024e+07	1.67871e+07
P09936	Ubiquitin carboxyl-terminal hydrolase isozyme L1 OS=Homo sapiens OX=9606 GN=UCHL1 PE=1 SV=2	21.031	16	6	3	223	24.8	UCHL1	0.149	-2.74	UCHL1	146762	0	0	2.54081e+06	1.76001e+06	2.16175e+06
Q96BJ3	Axin interactor, dorsalization-associated protein OS=Homo sapiens OX=9606 GN=AIDA PE=1 SV=1	14.089	9	5	2	306	35	AIDA	0.144	-2.8	AIDA	74301.6	0	0	938049	511175	959800
Q13131	5'-AMP-activated protein kinase catalytic subunit alpha-1 OS=Homo sapiens OX=9606 GN=PRKAA1 PE=1 SV=4	6.137	2	1	1	559	64	PRKAA1	0.143	-2.81	PRKAA1	79349.1	0	0	582953	527550	0
Q14956	Transmembrane glycoprotein NMB OS=Homo sapiens OX=9606 GN=GPNMB PE=1 SV=2	5.453	5	4	2	572	63.9	GPNMB	0.143	-2.8	GPNMB	743964	0	1.08207e+06	7.97105e+06	7.4927e+06	2.72054e+06
P62269	40S ribosomal protein S18 OS=Homo sapiens OX=9606 GN=RPS18 PE=1 SV=3	2.324	5	1	1	152	17.7	RPS18	0.134	-2.9	RPS18	56919.2	0	0	424293	436760	280538
Q4V9L6	Transmembrane protein 119 OS=Homo sapiens OX=9606 GN=TMEM119 PE=1 SV=1	2.222	8	1	1	283	29.2	TMEM119	0.106	-3.24	TMEM119	114801	0	0	680547	0	1.73705e+06
P07204	Thrombomodulin OS=Homo sapiens OX=9606 GN=THBD PE=1 SV=2	25.537	12	5	4	575	60.3	THBD	0.087	-3.52	THBD	17607.7	0	0	2.71573e+06	1.71408e+06	257816
Q8TD55	Pleckstrin homology domain-containing family O member 2 OS=Homo sapiens OX=9606 GN=PLEKHO2 PE=1 SV=1	27.7	23	9	7	490	53.3	PLEKHO2	0.046	-4.43	PLEKHO2	0	76383.8	0	3.8934e+06	1.35531e+06	4.46242e+06
Q9BUF5	Tubulin beta-6 chain OS=Homo sapiens OX=9606 GN=TUBB6 PE=1 SV=1	51.245	25	84	2	446	49.8	TUBB6	0.01	-6.64	TUBB6	0	0	0	309808	813901	225004
P10321	HLA class I histocompatibility antigen, C alpha chain OS=Homo sapiens OX=9606 GN=HLA-C PE=1 SV=3	26.322	13	16	1	366	40.6	HLA-C	0.01	-6.64	HLA-C	0	0	0	1.10799e+06	415543	1.1987e+06
Q6P9B6	MTOR-associated protein MEAK7 OS=Homo sapiens OX=9606 GN=MEAK7 PE=1 SV=2	15.213	7	3	2	456	51	MEAK7	0.01	-6.64	MEAK7	0	0	0	826889	0	513369
P36222	Chitinase-3-like protein 1 OS=Homo sapiens OX=9606 GN=CHI3L1 PE=1 SV=2	15.052	15	5	4	383	42.6	CHI3L1	0.01	-6.64	CHI3L1	0	0	0	3.03932e+06	536658	1.07233e+06
O95816	BAG family molecular chaperone regulator 2 OS=Homo sapiens OX=9606 GN=BAG2 PE=1 SV=1	12.532	17	3	3	211	23.8	BAG2	0.01	-6.64	BAG2	0	0	0	1.44531e+06	640010	598947
P62079	Tetraspanin-5 OS=Homo sapiens OX=9606 GN=TSPAN5 PE=1 SV=1	12.532	6	1	1	268	30.3	TSPAN5	0.01	-6.64	TSPAN5	0	0	0	524588	0	0
P27361	Mitogen-activated protein kinase 3 OS=Homo sapiens OX=9606 GN=MAPK3 PE=1 SV=4	11.804	13	10	2	379	43.1	MAPK3	0.01	-6.64	MAPK3	0	0	0	850344	766514	467590
O75508	Claudin-11 OS=Homo sapiens OX=9606 GN=CLDN11 PE=1 SV=2	10.991	7	3	1	207	22	CLDN11	0.01	-6.64	CLDN11	0	0	0	3.37118e+06	1.38837e+06	0
O14908	PDZ domain-containing protein GIPC1 OS=Homo sapiens OX=9606 GN=GIPC1 PE=1 SV=2	10.807	5	1	1	333	36	GIPC1	0.01	-6.64	GIPC1	0	0	0	590249	455604	496677
Q9UNE7	E3 ubiquitin-protein ligase CHIP OS=Homo sapiens OX=9606 GN=STUB1 PE=1 SV=2	9.655	8	2	2	303	34.8	STUB1	0.01	-6.64	STUB1	0	0	0	1.00793e+06	259184	527605
O15258	Protein RER1 OS=Homo sapiens OX=9606 GN=RER1 PE=1 SV=1	9.172	14	3	2	196	22.9	RER1	0.01	-6.64	RER1	0	0	0	349692	285261	0
P48739	Phosphatidylinositol transfer protein beta isoform OS=Homo sapiens OX=9606 GN=PITPNB PE=1 SV=2	7.824	16	2	2	271	31.5	PITPNB	0.01	-6.64	PITPNB	0	0	0	253786	0	197840
Q8ND76	Cyclin-Y OS=Homo sapiens OX=9606 GN=CCNY PE=1 SV=2	7.592	5	2	1	341	39.3	CCNY	0.01	-6.64	CCNY	0	0	0	298763	96408.9	293373
O15511	Actin-related protein 2/3 complex subunit 5 OS=Homo sapiens OX=9606 GN=ARPC5 PE=1 SV=3	7.427	23	1	1	151	16.3	ARPC5	0.01	-6.64	ARPC5	0	0	0	602945	0	525266
P45974	Ubiquitin carboxyl-terminal hydrolase 5 OS=Homo sapiens OX=9606 GN=USP5 PE=1 SV=2	6.543	2	3	1	858	95.7	USP5	0.01	-6.64	USP5	0	0	0	470555	798713	999854
P0DP25	Calmodulin-3 OS=Homo sapiens OX=9606 GN=CALM3 PE=1 SV=1	6.184	11	1	1	149	16.8	CALM3	0.01	-6.64	CALM3	0	0	0	399066	0	275397
O76076	WNT1-inducible-signaling pathway protein 2 OS=Homo sapiens OX=9606 GN=WISP2 PE=1 SV=1	6.008	12	1	1	250	26.8	CCN5	0.01	-6.64	CCN5	0	0	0	0	0	943371
Q99808	Equilibrative nucleoside transporter 1 OS=Homo sapiens OX=9606 GN=SLC29A1 PE=1 SV=3	5.952	2	1	1	456	50.2	SLC29A1	0.01	-6.64	SLC29A1	0	0	0	0	0	1.19754e+06
Q9NRA2	Sialin OS=Homo sapiens OX=9606 GN=SLC17A5 PE=1 SV=2	5.947	5	2	2	495	54.6	SLC17A5	0.01	-6.64	SLC17A5	0	0	0	274588	0	0
Q9BVK6	Transmembrane emp24 domain-containing protein 9 OS=Homo sapiens OX=9606 GN=TMED9 PE=1 SV=2	5.89	5	2	1	235	27.3	TMED9	0.01	-6.64	TMED9	0	0	0	559936	400856	149205
Q6IBS0	Twinfilin-2 OS=Homo sapiens OX=9606 GN=TWF2 PE=1 SV=2	5.843	5	2	1	349	39.5	TWF2	0.01	-6.64	TWF2	0	0	0	517270	0	250525
P13693	Translationally-controlled tumor protein OS=Homo sapiens OX=9606 GN=TPT1 PE=1 SV=1	5.568	35	2	2	172	19.6	TPT1	0.01	-6.64	TPT1	0	0	0	848003	943632	802696
P54764	Ephrin type-A receptor 4 OS=Homo sapiens OX=9606 GN=EPHA4 PE=1 SV=1	5.52	1	1	1	986	109.8	EPHA4	0.01	-6.64	EPHA4	0	0	0	277662	0	384970
Q6IAA8	Ragulator complex protein LAMTOR1 OS=Homo sapiens OX=9606 GN=LAMTOR1 PE=1 SV=2	5.177	8	1	1	161	17.7	LAMTOR1	0.01	-6.64	LAMTOR1	0	0	0	342371	59152.3	0
Q9NVM1	Protein eva-1 homolog B OS=Homo sapiens OX=9606 GN=EVA1B PE=1 SV=1	4.973	12	1	1	165	18.4	EVA1B	0.01	-6.64	EVA1B	0	0	0	373267	0	0
Q9Y693	LHFPL tetraspan subfamily member 6 protein OS=Homo sapiens OX=9606 GN=LHFPL6 PE=2 SV=1	4.836	7	1	1	200	21.6	LHFPL6	0.01	-6.64	LHFPL6	0	0	0	477387	0	0
Q9HBL0	Tensin-1 OS=Homo sapiens OX=9606 GN=TNS1 PE=1 SV=2	4.804	1	9	2	1735	185.6	TNS1	0.01	-6.64	TNS1	0	0	0	140749	1.28986e+06	5.82164e+06
Q6UWE0	E3 ubiquitin-protein ligase LRSAM1 OS=Homo sapiens OX=9606 GN=LRSAM1 PE=1 SV=1	4.583	2	1	1	723	83.5	LRSAM1	0.01	-6.64	LRSAM1	0	0	0	472552	227606	491246
Q13201	Multimerin-1 OS=Homo sapiens OX=9606 GN=MMRN1 PE=1 SV=3	4.434	1	2	1	1228	138	MMRN1	0.01	-6.64	MMRN1	0	0	0	0	396917	677787
O15260	Surfeit locus protein 4 OS=Homo sapiens OX=9606 GN=SURF4 PE=1 SV=3	4.245	7	1	1	269	30.4	SURF4	0.01	-6.64	SURF4	0	0	0	179184	146233	0
Q86W92	Liprin-beta-1 OS=Homo sapiens OX=9606 GN=PPFIBP1 PE=1 SV=2	4.184	2	2	2	1011	114	PPFIBP1	0.01	-6.64	PPFIBP1	0	0	0	270983	190301	588603
P10620	Microsomal glutathione S-transferase 1 OS=Homo sapiens OX=9606 GN=MGST1 PE=1 SV=1	4.108	9	1	1	155	17.6	MGST1	0.01	-6.64	MGST1	0	0	0	850007	1.00684e+06	0
P11362	Fibroblast growth factor receptor 1 OS=Homo sapiens OX=9606 GN=FGFR1 PE=1 SV=3	4.09	4	6	1	822	91.8	FGFR1	0.01	-6.64	FGFR1	0	0	0	690049	0	0
O43399	Tumor protein D54 OS=Homo sapiens OX=9606 GN=TPD52L2 PE=1 SV=2	3.98	5	1	1	206	22.2	TPD52L2	0.01	-6.64	TPD52L2	0	0	0	301558	235003	100925
Q92820	Gamma-glutamyl hydrolase OS=Homo sapiens OX=9606 GN=GGH PE=1 SV=2	3.9	3	2	1	318	35.9	GGH	0.01	-6.64	GGH	0	0	0	0	3.03447e+06	0
P62753	40S ribosomal protein S6 OS=Homo sapiens OX=9606 GN=RPS6 PE=1 SV=1	3.659	5	1	1	249	28.7	RPS6	0.01	-6.64	RPS6	0	0	0	193460	470193	173459
Q9H3U5	Major facilitator superfamily domain-containing protein 1 OS=Homo sapiens OX=9606 GN=MFSD1 PE=2 SV=2	3.648	3	1	1	465	51.2	MFSD1	0.01	-6.64	MFSD1	0	0	0	766734	0	185937
Q9HD42	Charged multivesicular body protein 1a OS=Homo sapiens OX=9606 GN=CHMP1A PE=1 SV=1	3.301	5	1	1	196	21.7	CHMP1A	0.01	-6.64	CHMP1A	0	0	0	565953	126505	0
O60285	NUAK family SNF1-like kinase 1 OS=Homo sapiens OX=9606 GN=NUAK1 PE=1 SV=1	3.157	4	2	1	661	74.3	NUAK1	0.01	-6.64	NUAK1	0	0	0	0	4.37442e+06	3.59078e+06
O75339	Cartilage intermediate layer protein 1 OS=Homo sapiens OX=9606 GN=CILP PE=1 SV=4	3.15	1	4	1	1184	132.5	CILP	0.01	-6.64	CILP	0	0	0	197053	2.52782e+06	3.06869e+06
Q93050	V-type proton ATPase 116 kDa subunit a isoform 1 OS=Homo sapiens OX=9606 GN=ATP6V0A1 PE=1 SV=3	3.081	3	2	2	837	96.4	ATP6V0A1	0.01	-6.64	ATP6V0A1	0	0	0	364774	0	138211
Q12965	Unconventional myosin-Ie OS=Homo sapiens OX=9606 GN=MYO1E PE=1 SV=2	2.778	1	1	1	1108	127	MYO1E	0.01	-6.64	MYO1E	0	0	0	508438	235281	479451
Q96FZ7	Charged multivesicular body protein 6 OS=Homo sapiens OX=9606 GN=CHMP6 PE=1 SV=3	2.762	4	1	1	201	23.5	CHMP6	0.01	-6.64	CHMP6	0	0	0	580876	323832	630028
O14494	Phospholipid phosphatase 1 OS=Homo sapiens OX=9606 GN=PLPP1 PE=1 SV=1	2.534	7	1	1	284	32.1	PLPP1	0.01	-6.64	PLPP1	0	0	0	217508	225975	162421
P02458	Collagen alpha-1(II) chain OS=Homo sapiens OX=9606 GN=COL2A1 PE=1 SV=3	2.439	1	1	1	1487	141.7	COL2A1	0.01	-6.64	COL2A1	0	0	0	0	588233	411919
Q92896	Golgi apparatus protein 1 OS=Homo sapiens OX=9606 GN=GLG1 PE=1 SV=2	2.387	1	1	1	1179	134.5	GLG1	0.01	-6.64	GLG1	0	0	0	189130	141277	0
Q9UBP9	PTB domain-containing engulfment adapter protein 1 OS=Homo sapiens OX=9606 GN=GULP1 PE=1 SV=1	2.338	3	1	1	304	34.5	GULP1	0.01	-6.64	GULP1	0	0	0	341502	574297	642201
Q9BSQ5	Cerebral cavernous malformations 2 protein OS=Homo sapiens OX=9606 GN=CCM2 PE=1 SV=1	2.337	2	1	1	444	48.8	CCM2	0.01	-6.64	CCM2	0	0	0	979504	779833	777147
P62851	40S ribosomal protein S25 OS=Homo sapiens OX=9606 GN=RPS25 PE=1 SV=1	2.319	8	1	1	125	13.7	RPS25	0.01	-6.64	RPS25	0	0	0	913929	352465	764503
Q01955	Collagen alpha-3(IV) chain OS=Homo sapiens OX=9606 GN=COL4A3 PE=1 SV=3	2.257	1	1	1	1670	161.7	COL4A3	0.01	-6.64	COL4A3	0	0	0	28794.8	525253	497816
Q9BZ67	FERM domain-containing protein 8 OS=Homo sapiens OX=9606 GN=FRMD8 PE=1 SV=1	2.192	2	1	1	464	51.2	FRMD8	0.01	-6.64	FRMD8	0	0	0	365884	115297	319300
Q9UIQ6	Leucyl-cystinyl aminopeptidase OS=Homo sapiens OX=9606 GN=LNPEP PE=1 SV=3	2.183	1	1	1	1025	117.3	LNPEP	0.01	-6.64	LNPEP	0	0	0	272312	179829	108117
